# Supplementary material for: Sarcospan protects against LGMD R5 via remodeling of the sarcoglycan complex composition in dystrophic mice
Source: J Clin Invest. 2025 Jun 19;135(17):e187868. doi: 10.1172/JCI187868 (PMC12404760; doi:10.1172/JCI187868)
Supplement: Supporting data values [file jci-135-187868-s271.xlsx]

## Sheet: Figure 1A
Myofiber CSA	WT (%)			Sgcg (%)			SgcgTG (%)
<500	1.2	2.4	0	17.6	1.8	31.2	1.8	0.8	0.6
501-1000	6.2	17.2	9.2	16	14	22.4	16.8	12.6	11.8
1001-1500	19	20.4	24	13.2	21.6	11.8	39.6	32.8	32.6
1501-2000	23.2	19.2	21.4	14	23.6	7	26.2	31.6	29.2
2001-2500	15.8	17.6	17.6	10.4	23	6.2	12.2	16.2	17
2501-3000	16.4	7.8	15.4	6	10	4	3	3.8	6.8
3001-3500	9.8	6.4	8.4	8.2	1.8	3	0.4	1	2
3501-4000	6	3	2.8	5.6	1.4	2.8	0	0.8	0
4001-4500	1.6	1.6	0.2	3.8	0.2	2.6	0	0.4	0
4501-5000	0.4	1.6	0.8	2.6	1.2	2	0	0	0
>5000	0.4	2.8	0.2	2.6	1.4	7	0	0	0
	biological replicates in columns
	All male mice were used

## Sheet: Figure 1B
Myofiber CSA	WT (%)			Scga (%)			SgcaTG (%)
<500	1.2	2.4	0	12.6	9.2	4.2	10.8	5.2	4.2
501-1000	6.2	17.2	9.2	17	20	16	17.2	12.2	17
1001-1500	19	20.4	24	10.4	14.6	22.8	23.2	15	24.2
1501-2000	23.2	19.2	21.4	10.8	10.4	18.2	15.2	14.8	26.6
2001-2500	15.8	17.6	17.6	5.8	8.4	10.2	10.8	15.6	11.6
2501-3000	16.4	7.8	15.4	5.6	7.6	8.6	8.4	11.8	8.6
3001-3500	9.8	6.4	8.4	5.4	6.8	5.2	4.6	9.6	4.4
3501-4000	6	3	2.8	5.6	6	4.8	3.2	5.2	1
4001-4500	1.6	1.6	0.2	4.6	4.6	2.8	2.4	3.6	1.6
4501-5000	0.4	1.6	0.8	4.4	2.2	2.4	1.6	2.6	0.4
>5000	0.4	2.8	0.2	17.8	10.2	4.8	2.6	4.4	0.4
	biological replicates in columns
	All male mice were used

## Sheet: Figure 1C
Myofiber CSA	WT (%)			Sgcb (%)			SgcbTG (%)
<500	1.2	2.4	0	5.6	19	8.6	3.4	5.4	8.6
501-1000	6.2	17.2	9.2	14.2	19.8	22.2	9	13	25.6
1001-1500	19	20.4	24	9.4	14.8	19.6	16	13.4	19.4
1501-2000	23.2	19.2	21.4	10.8	9.8	18	30.8	18	15.6
2001-2500	15.8	17.6	17.6	10.2	8	11.8	21.4	13	12.8
2501-3000	16.4	7.8	15.4	7.2	5.4	8.6	12	12.4	7.2
3001-3500	9.8	6.4	8.4	7	5.4	3.6	5.2	9.6	3.6
3501-4000	6	3	2.8	6.4	2.6	3.8	2	7.8	2.8
4001-4500	1.6	1.6	0.2	3.4	3.6	2	0.2	3.6	1.6
4501-5000	0.4	1.6	0.8	4.8	1.4	0.4	0	1.8	0.4
>5000	0.4	2.8	0.2	21	10.2	1.4	0	2	2.4
	biological replicates in columns
	All male mice were used

## Sheet: Figure 1D
WT	Sgcg	SgcgTG
2871.17	407.82	1925.2		500 fibers each, n = 3 biological replicates per genotype
3360.67	1578	1664.2
1970.02	3567.7	1230.7
2707.25	3296.4	541.96
2731.83	415.74	1633
1566.19	3400	482.13
1159.06	1508.9	1175.1
2767.62	1482.9	1643.7
4521.48	4529.3	1618.6
3372.7	3822.8	1385.9
1484.23	2318.7	1635.8
1056.94	1598.2	1376.1
1218.09	354.27	1148.7
2024.73	5215.9	1375.9
1281.64	3606.9	2097.6
1687.64	3640.7	1040.5
2891.43	1397.3	1076.5
2716.3	1502.2	1622.5
2282.54	4772.2	1642.9
3196.44	1281.6	1816.2
3344.53	1567.3	1471.1
2410.47	292.21	1160.3
2808.75	501.98	2251.4
2837.44	366.68	1871.9
3345.55	893.85	1664.2
2943.16	760.01	1935.6
2062.99	4628.3	1317.2
2413.86	404.12	676.32
1857.93	985.16	1134.9
2037.28	308.43	1482.5
3140.6	3270.3	658.89
3211.35	530.34	1018.6
1673.86	408.5	1964.9
5049.44	4098.5	2815.1
2854.1	951.79	1128
4238.68	226.4	813.89
774.353	1563.1	1017.8
4699.28	453.66	974.6
4260.79	1227.9	1353.3
2035.22	937.9	407.5
2949.64	686.14	1382.2
3373.42	438.13	989.65
1486.59	392.19	1605.7
2723.81	1421.7	1823.7
3253.21	3120.6	2730.7
1879.42	3989.9	1083.6
3833.41	468.29	1723.3
3914.54	139.16	965.84
2829.63	2623.5	2537.7
2355.97	2048.8	1062.4
2720.62	2823	1173.1
3154.49	1452.9	1083.7
1528.86	715.5	1166.6
2194.93	2817.6	1808.5
2489.55	3145.8	839.77
2639.89	427.73	935.68
4101.5	349.99	1749
2448.93	633.59	2515.1
3935.01	2145.2	1386.5
2121.6	640.3	1896.4
2233.28	316.37	1567.7
1411.32	3355.1	1240.8
2383.94	635.44	1170.5
3010.51	1057.5	891.05
1814.64	3067.8	1915.8
4097.9	1780.6	1000.7
1882.1	5534.3	2180.2
2674.86	130.11	1394.7
3875.26	3651.8	1460.8
1515.28	872.46	2476.7
2607.61	3616.1	856.51
2767.41	2818.1	1238.4
2721.14	1705.3	3221.2
1490.91	688.2	1700.7
1108.47	701.77	1119.6
3056.89	1408.5	1008.9
1088.52	1582.1	1892.8
1430.24	404.17	1933.2
2187.93	932.3	1114.7
2983.37	3258.5	1868
3868.68	1594.8	1002.6
3136.08	737.74	1598.2
2217.24	1332.3	2241
3408.08	4045.4	2908.9
1575.75	1899.3	823.93
1461.6	1566.9	1198.6
2113.58	1930.7	2384.6
2551.05	3101.9	2723.3
1949.35	2525.7	1038.4
3442.01	502.35	1121.7
2743.14	1207.3	423.24
3309.87	1546.1	2189.6
1405.87	1232.3	1484.6
3573.44	754.27	1518.3
2604.42	1843.3	1414.5
2912.2	1922	1212.9
1849.71	1092.3	1349.7
4342.75	1955.4	337.79
3165.28	429.77	894.43
2361.01	790.08	1983.8
1794.07	1333.7	817.64
3396.66	1174.9	2072.2
2771.83	219.59	1574.2
2503.33	216.53	1593.3
1721.88	805.3	2000
1906.06	858.36	541.75
1440.93	938	2209
3933.16	2381.7	1268.2
2068.44	141.12	630.11
2719.18	458.89	1734.4
1218.71	460.1	1491.3
2496.23	2018.6	1714.1
2453.97	401.48	1037.7
3351.11	727.51	1037.3
2598.04	1613.3	1167.5
2412.83	444.47	809.62
1950.28	1032.9	1050.5
1681.98	2315.2	1693.9
2876.01	992.51	2189.4
2376.02	1075.6	1727.3
1208.11	287.3	1059.3
1947.5	639.67	1788.7
1976.61	209.53	333.09
1244.52	2939.6	1474.2
1101.47	329.87	1612.2
3100.91	1326.7	831.59
3275.83	341.59	1994.6
1438.47	844.84	1656.7
1513.12	5755.3	1227.7
2366.87	2356.7	1328.3
2231.12	117.14	1220.1
3460.32	1307.8	1498.7
2793.12	378.08	856.51
1106.82	2486.3	1707.7
1484.85	295.75	1792.6
397.871	3884.4	1603.5
3882.36	2144.8	2242.9
3604.08	364.72	1564.2
1438.57	3968.9	1339.7
3254.65	4788.2	1834.7
2851.84	233.33	1402.1
2141.86	4282.6	1151
1932.39	1721.8	1658.8
953.39	1784.9	727.86
1060.24	3227.7	1199.5
1248.94	508.85	1418
1697.2	834.07	1698.7
1341.9	220.12	754.53
3589.69	2704.8	2589.5
1483.92	2239.6	1013
3223.49	2299.4	840.93
3146.36	3208.7	2008.2
2734.61	175.44	2005.8
931.074	466.55	2048.5
1836.44	3204.4	1064.5
3053.4	5256.7	448.91
2906.34	3986.5	1260.5
2421.16	919.25	1273.6
1136.54	4260.4	2533
1137.16	4219	1029.5
966.964	272.99	1184.3
2399.16	656.78	764.73
1524.03	1508.5	1195.8
971.694	689.09	1455.4
1012.01	1646.9	1369.4
1642.39	2510	1274.4
2248.5	3241	791.18
441.988	3766.5	1737.6
847.469	3818.2	2479.1
2820.89	2078.4	2289.8
1022.08	1625.9	1181.8
2695.53	2825.4	1745.7
1930.53	4089	1706.4
1091.6	4633.7	767.42
1091.6	198.79	1030.9
3007.74	424.93	2055.4
2689.05	303.3	1972.3
1453.58	1080.9	1956.8
1613.6	2129.5	1085.6
1641.05	130.45	2203
2460.55	355.27	1529.5
2811.53	4879.7	1116.8
3671.13	3498.4	1480.4
3166.62	432.38	1172
1860.81	737.72	1198.8
1224.46	491.79	1337.7
3069.13	2102.1	1861
1746.77	2163.4	1531.5
2431.34	706.95	973.65
1488.75	2378.8	1621
1271.36	1788.4	963.67
2537.47	424.82	1499.7
2168.39	1985	1859.3
1478.88	4815.8	1161.3
2620.05	1648	985.64
2304.34	2287.1	1203
1667.38	257.46	1417.4
2325.11	5137.1	1438.9
577.834	3104.5	1190.6
1288.63	1509.5	2117
422.963	3293.8	1300.5
886.238	3769.7	1378.8
698.049	2977.5	752.74
2602.57	1633.2	1640.6
3352.34	3576	1404.3
1714.58	3250	1902.3
3747.85	901.46	1679.3
2099.91	3194.9	929.82
2605.55	2149.5	2244.5
2883.2	534.25	2105.8
1730.72	206.92	2405.8
1730.72	2755.5	1625.8
1663.68	178.35	1102.3
964.496	865.65	1025.7
1555.39	1693.8	2070.9
1691.34	2320.4	1789
786.796	1763.9	564.51
2435.46	2689.4	758.49
2136.93	1838.8	960.71
2796.1	342.38	1248.1
828.753	2539.6	860.63
1064.76	3857.8	1490.1
527.547	712.02	863.85
595.522	905.42	1462
1832.84	1593.1	1362.5
1692.47	2053	1942.4
1368.64	6824.6	1291.9
1812.99	5753.4	2296.5
2573.36	1646.6	2457.1
1422.94	914.08	1217.5
1003.26	1940.6	2115.9
1375.63	2505.1	626.99
1414.09	1010.4	1228.9
1715.61	3582.4	1267.9
2885.98	3594	1655.5
1980.51	193.93	1648.1
1523.1	1632.9	801.32
2085.1	1287.6	1314.6
3629.89	1229.1	683.34
2840.22	3931.1	829.74
1362.47	329.55	1085.6
1498.83	386.13	941.01
1907.19	514.34	1595.9
1337.07	2371	1748.6
1375.53	556.86	1840.9
1287.09	4024.2	1285.4
1255.21	335.78	2102.2
1148.26	3203.1	1147.4
1613.18	3357.1	1052.6
2190.71	2587.9	973.18
1739.16	3103.6	1211
1689.69	2233.9	2144.7
2026.89	1038.7	900.77
2240.17	1762.2	981.18
1214.8	661.8	1665.4
3041.06	1495.4	1311.1
1758.8	302.35	1230
1255.73	1850.3	957.28
3799.99	3526.6	599.9
2427.13	1911.4	1476.2
1359.9	2466.4	1940.5
1633.55	2258.1	1326.3
1904	2094	1682.8
3021.21	2952.2	2095.9
1833.87	1631	1413.5
2087.05	2116.5	828.42
3990.13	2793.6	1874.1
1041.73	2459.8	869.14
1983.7	3340.5	1682.3
3108.41	2415.5	1386.1
1339.02	1012	2108
2908.81	1976	2093.3
3489.42	666.39	1013.1
1489.68	287.93	2349.9
1632.21	2281.7	2259.8
1276.29	1871.5	1353.2
1710.26	3740.1	1335.8
1365.14	1438.8	1137.1
2663.14	227.64	723.27
1545.52	1673	1861.8
2547.03	1031.6	2482.9
2522.87	118.72	1272.3
1905.65	1302.8	1830.5
1230.22	1717.1	509.64
777.541	1170.4	1357.3
921.202	3268.7	1225.8
2440.39	1145.2	2893.4
2249.22	2332.7	1162.1
1182.61	556.7	1126.7
792.76	1063.9	1083.7
1520.12	2095.7	1283.8
934.365	4388.2	717.09
1121.42	3099	713.71
1658.23	3031.5	703.9
1992.03	1882	1061.8
2409.13	3626	1269.8
1293.37	1092.3	1346.6
1984.32	1853.7	209.03
1796.95	1101	1756.8
1725.38	1458.8	1437.2
3122.3	3158.8	706
5086.15	3628	1323.4
1694.84	5301.8	612.99
1801.27	2354.9	2309.5
1187.34	3055.2	1350.6
2402.45	322.58	1109.1
3243.13	2781.3	1526.9
1788.93	2648.2	1566.8
994.318	129.36	2324.1
1607.01	594.01	1724.6
1810.63	1698.3	1581.6
1890.53	492.9	640.19
2246.14	3474	973.02
1597.35	4267.2	1702.4
1448.13	1034.4	930.4
2166.13	829.53	1984.1
1909.35	4127.4	2334.6
1411.73	5818.2	1665.1
937.347	97.39	1527.3
1354.96	894.01	1300.7
1076.89	5218.2	1145
1585.93	2603.9	1878.4
2645.96	1649.2	979.62
1123.38	2259.4	2280.1
1197.32	956.7	738.16
1225.9	2638.7	1168.4
1480.22	2669.9	1196.1
1630.46	1041.3	595.83
1415.53	636.44	1393.8
772.81	709.32	1070.9
1106.1	1993.5	2764.3
1592.2	2565.9	1169.8
1419.44	727.7	1062.2
1579.25	1343.8	1453.9
1703.58	3616.2	1450.9
1900.71	1455.8	2328.6
1598.68	2795	1488.6
1222.2	2537.5	1477
1004.09	1465.1	2355.1
1331.62	3895.8	1432.4
1245.44	689.41	1730.9
789.264	1461.9	1545.2
1551.59	4138.2	2399.2
2157.39	339.21	1283.4
2629.71	852.18	1478.8
2866.03	1636	1202.3
2877.03	4887.4	734.09
3418.88	1401.1	2040.1
1988.64	1543.3	1982.2
1253.16	3098.5	3091.1
1992.03	2065.8	1619
2125	0.9506	2464
1729.29	2090.3	1157.3
1756.74	2100.4	1561.7
1783.48	1983.9	1112.5
934.262	587.91	1926.6
1954.39	3979.3	1965.1
1622.34	2447.6	2560.8
2723.91	2466.9	2123.3
1874.28	938.32	1724.4
1810.42	1616.4	1315.3
1690	348.99	1897.3
861.455	1248.4	724.59
757.488	2820.9	1731.2
2955.6	2509.1	1471.6
2287.37	2353.6	1473
2886.39	3459	1446.1
1437.95	4851.7	1520.9
1888.68	2080.2	2146.3
1328.84	2149.2	1603
737.743	1708.6	2400.9
1704.6	2236.4	2276
1269.3	4313	1624.5
2068.03	3725.8	1707.1
651.773	453.58	1218.2
1023.11	531.29	1098
1414.61	1905.4	638.09
1624.8	4306.8	2107.9
2236.06	713.71	2361.2
1131.6	547.72	896.6
1317.02	1826.9	2479.5
2655.42	1286.4	1206.2
2456.85	1424.9	881.49
1546.96	4244.9	1470
2378.07	600.21	2242.2
772.296	1079.9	499.08
1542.33	396.83	1331.1
1328.43	1517.7	2072.2
457.825	3379.6	1625.7
318.688	957.07	1750.3
1777.1	268.34	1720.4
471.604	3266.9	657.41
1867.81	2968.2	2544
735.584	649.86	1121.5
1797.05	1515.6	1708.8
2599.58	1282.4	1322.5
1737.41	1344.2	1647.8
2250.35	1538.2	798.63
544.412	336.36	754.78
1526.6	5358.6	1028.8
1986.99	414.74	1943.4
2408.1	4369.4	1306.2
1378.51	150.94	1564.5
3874.23	1261.2	1238
3420.93	908.52	771.22
4010.8	1130.9	731.77
2212.72	934.94	2083.5
2381.88	4685.4	2723.2
3513.59	4273.9	2075.2
3690.67	229.31	580.51
2314.01	543.81	1242.5
3553.28	4065.2	1307.6
2513.3	2608.3	1374.4
2599.58	611.53	945.71
2675.78	743.81	1171.8
1963.44	634.44	2005.7
3489.93	410.22	1206.4
2403.58	5631.2	1181.8
1534.72	1701	1349
2032.96	3243.5	1069.3
2204.59	3341.4	1740.1
1685.48	1130.8	1828.7
3061.21	664.76	1411
1372.75	2441.5	797.57
3834.85	4374.1	852.08
2231.23	216.9	1531.4
1076.28	3351.7	1755.5
2477.52	753.37	2032.6
1553.44	643.07	1503.8
1768.88	1370.5	1328.3
2137.03	1307.1	885.19
2129.62	3803.7	1690.7
2154.2	3193.5	1002.1
3032.01	1769.7	1022.9
1493.17	594.25	1707.1
3619.51	640.93	1599.7
2186.18	3234.4	1437.3
3872.69	2403.4	1004.4
1500.48	1934.7	1418.3
2273.18	3325.3	2359.8
2857.08	1059.7	1386.6
3175.46	1845.6	1492.7
2972.57	2042.7	810.78
1652.78	690.1	2090
2695.01	196.57	1051.4
3695.5	3436.4	1166.3
2530.27	781.81	651.55
2014.55	1599.1	1249.3
2579.43	4618.8	1829.9
1914.7	1219.6	1414.4
1618.84	299.18	1969.2
2924.24	1033.8	2489.1
4253.39	1478.6	1419.3
3504.85	465.7	773.49
1597.86	4846.8	467.87
2672.39	2315.5	1156.8
1613.49	332.51	1818.1
2481.43	1549.5	2468.3
3056.59	463.01	918.94
821.657	1160.1	1705.8
3211.76	167.57	882.18
2953.44	697.49	1051.4
3370.13	313.18	1468.7
1803.43	1311.1	1540.7
3667.43	736.79	1472.7
2910.56	2088.3	2500.9
3062.55	571.96	1784.4
4404.66	412.89	1224.3
3576.52	3645.8	1285.2
2852.15	3203.8	1777
2516.08	4402.1	1595.7
1983.91	1736.8	1688.2
2342.49	5901.1	2729.2
2985.22	2452.6	957.86
3685.12	1924.9	779.83
2993.34	1817.1	1430.5
1022.91	1524.2	1729.1
3216.19	759.22	1074.3
2623.34	2218	1337.9
3780.14	2955.2	1088.6
2570.48	1153.9	1970
1853.51	1823.9	1487.4
2031.21	209.2	1830.5
1779.57	286.45	1248.4
2795.38	3356.9	1401.3
2969.38	1127	2327.8
2252	1455	1446.6
3362.93	896.76	1146.6
2146.28	1194.1	1889.1
1810.83	1350.9	1343.2
3642.44	1019.9	1921.6
3536.62	2167.4	1642.5
1396.1	4564.2	1606.3
1452.55	1126	939.9
2758.05	458.36	1032.8
2622.62	2397.9	1332.2
2799.29	452.76	1865.5
3121.37	2376.8	1684
2484.2	1753.9	1335
2109.26	1496.5	919.2
3411.92	713.18	1264.5
4022.25	2242.6	1805.8
3910.73	1274.3	725.64
5766.82	1712	1544.1
1891.81	2268.4	4091.6
625.157	1182.2	550.36
1891.81	2697	1606.7
3923.36	5163.6	1069.3
5059.72	2050	2115.3
4926.68	266.74	1633.9
2114.43	2979	1210.5
1824.18	2082.1	2165.9
3822.92	2778.4	1840
4936.12	2935.7	1747.8
7645.42	4633.1	1903.3
4936.12	1574.4	1202.6
1448.52	2126	1061.4
5537.65	1471.4	1480.8
6019.75	1028.4	1573.2
3767.69	2142.9	1616.1
4217.9	2536.9	1254.7
4285.13	2633	2410.8
2323.42	1618.7	1546.4
1343.03	1769.4	1477
6031.93	2865	2008.5
3034.15	996.47	2013.3
6687.72	1168.2	742.26
1091.55	1483.8	2102.4
1194.59	2096.6	2790.2
1382.75	1002.8	2214.1
2190.34	2139.5	3074.4
1799.37	218.01	2115.8
4286.6	2644.8	2161.2
5924.48	903.73	2415.7
751.454	1342.7	1628.9
4505.04	1227.8	535.2
1187.63	1153.1	2279.6
1015.18	1925.8	1363.1
1405.34	945.56	1635
4585.12	1796.9	693.38
5023.12	907.81	1902.9
4197.55	1024.4	1830.1
1530.7	1600.7	1036.7
2283.62	2279.6	2002.9
2704.12	850.49	1767.6
4682.77	1767.7	1244.7
2089.76	2214.3	1919.8
1310.37	1232.9	1791.3
4517.08	1002.2	1755.6
4015.14	2625.9	602.38
2501.75	2710.1	1949.2
1470.79	701.35	2864.8
3493.57	1143.9	2591.4
5037.43	1392.6	2050.3
3134.98	1861.6	1334.4
1180.68	2128.1	1549.4
2656.54	1554.4	705.52
3366.25	3265.5	848.54
2434.93	2331.2	1555.9
3106.18	2148.8	1652.9
1508.85	1043.8	863.06
1556.23	2202.4	1106.4
3371.45	1687.2	1444.4
2268.65	2013	1169.6
1984.56	1050.5	2221.2
1194.59	816.27	1584.1
853.634	3288.7	2241.5
3132.47	2002	3542.9
2574.01	1254.2	1383.6
2235.68	1606.8	1263.7
2639.24	2099	664.96
2645	2794	1977.4
3145.03	4550.7	1731.2
2256.92	1491.2	1695.2
2410.66	2323.2	1867.5
1567.75	1423	941.75
4167.11	1575.9	2083.6
3574.86	1104.8	966.94
1223.42	2942.7	1411.8
2230.38	2257.4	2239
2389.8	281.6	1384.9
2284.69	2262.5	1088.4
1071.65	2165.1	1015.4
1975.58	2054.6	1297.4
2095.91	3874.7	1182.9
3999.54	2461.5	1123.3
2118.55	2103.2	1488.6
2986.19	1502.4	1175.7
3264.29	1481.6	2146.4
3654.36	2234.4	1642.9
874.719	2236.1	717.72
4139.66	2175.9	1248.1
1397.79	2843.4	1441.8
764.413	1594.5	716.77
1773.79	2298.4	1039.3
3366.25	1907.7	1436.2
3124.95	1905.7	1043.5
2903.48	1328	1299.8
794.448	1743.9	1265.7
2745.07	1884.4	1132.1
3122.44	1134.8	1435.9
2960.52	2365.2	1060.6
1386.08	1374.8	1784.2
2183	506.16	1561.7
2195.58	1695.5	1548.7
995.99	2378.7	1379.8
2195.58	2019.6	2268.8
2089.76	1187.2	3007.8
1293.39	1612	1714
3615.17	654.88	1574.9
2651.92	1427	932.4
1038.88	2257	511.12
912.913	1996.2	1216.4
1087.85	2631.8	1438.9
1718.54	2326.3	1661.2
3604.4	963.81	929.45
3426.33	3447.7	803.77
3439.47	505.31	1628
2948.34	481.65	964.2
3538.76	1444.5	1830
5102.86	628.68	2273.1
2875.77	815.85	950.04
3067.57	2089.1	1231.1
3061.37	2191.1	1743.2
2954.43	783.32	1133.6
2726.31	2248.2	1726.8
2359.22	1316.3	1252.3
1959.67	2376.1	1634.4
1392.77	1917.4	2257.8
3063.85	2200.4	1132.8
2005.58	5953.6	1028.6
2126.81	1196.5	1531.2
2858.96	1195.5	2579
3354.55	2435.5	1697.2
1079.74	1723	2050.6
1547.4	1694	2073.7
2276.13	2343.8	1421.6
3692.4	2803.4	753.79
2520.84	1215.1	1343.8
2094.89	952.88	1391.1
3751.2	1358.5	1878.5
2533.24	2415.9	1504.4
1418.82	1822	1520
5551.01	1216	2020.7
5138.15	1296.7	916.99
2139.24	2006	768.9
2570.6	1035.5	2066
1595.38	967.52	1634.3
3333.81	1704.4	1734.9
2150.65	825.88	1785.8
1033.11	430.95	1676.2
2075.44	2313.6	2347.6
771.245	2864.6	723.64
1316.87	1815.5	1910.1
2639.24	806.98	2232.3
2114.43	1953.1	4392.5
874.719	1887.7	1478.6
1691.69	1406.5	1211.5
1530.7	858.73	1629.7
2230.38	2520.3	865.97
4618.57	975.34	2320.1
1144.76	2000.1	2688.3
3073.78	1362.4	1242.6
1985.56	1221.9	1967.1
1581.09	763.67	981.31
3240.01	3964.4	1139.2
1773.79	1195.3	1480.9
2864.96	588.97	1408
5795.79	2156.7	1853.3
657.509	2633.7	1534.6
725.87	2897.5	1538.7
826.995	2495.3	2791.1
1042.5	2122	1393.2
2461.55	1947.7	1572.5
3082.49	2389	1255.6
1947.79	2171.5	2199
2320.18	1249.1	2020.6
843.188	2083.9	2025.9
2422.78	3306.5	1396.6
638.679	1756.3	1162.3
3114.93	2490.2	1394.7
2988.64	1093.4	1806.4
2071.36	1117.1	1662.9
2019.66	1171.5	731.14
455.805	2329.7	2887.9
1548.29	2322.9	1721.6
640.947	1899.6	1654.4
521.673	3323.2	2069.2
868.763	964.57	1365.9
3213.27	678.54	1199.8
3648.94	904.57	2693.4
2697.13	2805	2174.6
2468.23	1775.1	2609.4
748.999	2524	2104.5
541.83	1112.2	1398.4
648.916	1056.5	1361.2
1789.88	1186.8	1083.6
1266.92	2197.8	1612
1668.72	2392.6	2480.6
1662.32	564.46	1178.8
3574.86	1854.8	1656.3
2478.26	1397.8	1025.9
2121.65	763.67	889.31
1029.51	2586.2	1782.3
1778.52	1016.1	1393.7
3088.72	1912.2	792.45
1431.51	1046.1	923.69
648.916	2212.2	1455.2
2620.85	590.66	1736.7
2806.47	2411.1	2090.7
1018.04	784.65	1374.1
967.198	1417.9	1454.9
1195.36	2119.2	1953.4
2023.69	586.64	2438.8
1116.13	1618.2	1040.9
1708.33	1315.7	2284.1
1277.32	1330.3	699.4
1664.15	2301.1	1757.4
958.158	2017.9	2127.6
2005.58	1269.4	1853
502.4	2315.9	2657
939.516	2505.4	1486.9
1498.42	6233.6	1795.6
2207.15	1339.3	2186.4
2397.47	1894.2	2226.6
993.869	2567.4	922.77
1054.84	2422.6	2031.4
1987.56	1864.5	242.36
2431.62	1986.6	1370
941.578	803.81	2078.9
2831.46	1272.6	1792.8
1840.49	2177.8	1262.1
2178.81	1706.1	1588.8
515.038	2868.1	1472.9
446.759	1181.3	1716
673.119	2114.7	1047.1
2217.7	993.58	2379.9
735.564	1583.7	1474.6
1740.91	1581.7	1700.6
460.123	3250.3	1331.1
1969.61	1470.7	1908.5
956.077	2638.7	1078.9
450.557	2671	1905.7
1018.75	1190.6	1595.6
1849.15	599.11	1088.3
2594.52	2709.1	1191
2544.53	2172.5	1884.4
1427.27	827.89	1691.1
1266.92	1856.6	1572.7
1657.76	1909.3	1132.5
2645	1599	1446.5
3786.98	638.61	1047
2087.71	2772	1162.9
1427.27	1512.5	2220.2
1587.34	1088.4	835.49
1508.85	2712.7	1870.2
1648.64	1774.5	2548
812.236	1207.5	1707
1024.49	1550.6	1180.4
1245.47	1419.4	1852.9
1969.61	1767.5	1226.6
974.182	1382.4	1495.3
1366.95	1104.2	1325.2
1607.94	2638.5	1528.1
1025.92	1793.3	3593.2
1737.17	952.95	961.19
754.53	1864.9	1547.8
771.245	2177.6	1500.1
1901.57	4645	1335.3
670.214	779.94	1420
779.358	1901.2	1796.9
876.709	3795.8	2047.2
1303.08	1891.3	1985.2
870.746	2196.4	1149.3
1868.48	1649.4	2189
2112.37	1373.1	1327.5
1736.23	1457.3	1175.8
884.691	1247.2	2948.6
1514.08	2673.9	856.57
607.904	2019	1700.5
1006.63	1163.8	2247
566.095	2359.1	2128.5
770	666.71	2290.3
688.323	1519.7	1601.1
395.273	978.51	3612.8
618.449	5219.9	1899.8
650.058	1545.1	1438.6
1391.09	674.31	1005.3
1655.93	1688.5	1389.7
1451.08	891.9	1175
1901.57	2223.2	1743.5
1547.4	916.83	2778.8
1839.53	850.07	1701.9
1613.34	1911.4	611.73
1018.04	2157.5	1917.2
1732.5	4693.6	1984
2118.55	1989.7	2087.5
936.77	2014.5	1268.6
1277.32	1971.2	1356.9
1291.78	915.14	2358.7
2332.08	1553.1	1363.9
1839.53	2313.7	2171.2
2209.26	1396.6	825.62
673.119	585.16	1379.6
1345.49	2463.8	1021.4
952.615	2320.4	982.21
1172.23	1090	2294.5
2160.02	1140.3	2127.7
1093.78	2601.8	1182.7
2796.98	964.67	1821.7
2087.71	2237.9	1579.5
3229.81	1486.8	1765.6
1788.93	1646.4	1255.9
993.162	2080.2	1351.9
1266.13	1127.2	1894
1784.19	2670	1843.9
984.704	675.05	1051.4
1498.42	1719.6	1931.1
1528.07	2404	3163.6
1012.33	2390.5	1631.3
452.939	2508.8	2067
2116.49	1665.5	1272.3
1788.93	2075.3	734.99
2238.86	1723.9	2055.3
943.643	923.59	1138.4
1369.44	825.57	2383.2
2127.85	1472.8	1313.6
2089.76	1943.6	1879.1
2046.95	1157.7	1886.7
2015.63	1672.3	1480.8
2864.96	1576.1	2409.7
901.436	2344.8	1609.8
1892.78	3513.1	1119.2
1073.12	4770.7	2069.7
1620.55	1262.6	1128.2
2195.58	1427.2	711.33
450.557	2279.8	1782.8
916.302	2179	2189.2
1042.5	2022.9	2062.6
467.363	1486.4	1240
466.394	2270.5	3245.5
2480.49	2383.3	1032.6
1604.35	2164.2	1345.8
2517.47	664.17	1099.3
2120.61	1379.9	949.89
2310.48	5851.8	1989.5
1717.61	1800.1	1479.6
1255.78	1088.1	1872.7
977.683	2414.6	1994.6
2040.87	1325.9	901.88
1071.65	2399.8	1677.5
1707.4	528.34	884.03
1492.36	1030.7	728.13
726.473	1725.7	1832.9
2063.21	1949.4	1462.7
1210.13	1851	2629
929.922	2403.6	1459
1015.18	2539	1443.3
1612.44	1266.7	1244.3
1462.2	2387.8	1803.7
868.763	1992.5	1406
1488.89	1050.1	904.73
1220.29	1106.1	1811.6
736.78	2279.5	1114.3
1559.77	2084.5	518.14
2836.24	1732.2	1667.8
1969.61	1544	1258.3
2137.16	1837.9	1584.5
1905.48	1974.8	1817.8
1498.42	950.62	2235.1
1150.84	918.09	1039.6
821.846	2040.7	2044.7
852.979	1645.2	2780.5
876.709	3918.3	1190
1062.13	1509	2154.2
732.528	1357.1	1210.7
860.195	1737.3	738.27
1575.75	2283.2	2368.3
1460.49	1934.2	1489.3
1324.2	1311	1822.2
1463.92	2416.3	1030.3
1506.24	1688.7	1182.7
1459.63	682.48	1518.2
612.888	3192	1536.4
1018.75	1686.2	986.12
646.064	2380.4	1406.3
2130.95	1552.1	1793.7
2263.32	1330	2230.8
1946.8	1558.5	2107.1
2399.67	1013.6	1468.6
3116.18	1448.3	1400.9
2430.51	1820.9	1277.9
2436.04	2175.6	1787.2
988.224	835.71	652.02
1947.79	1906.1	1534.9
508.952	2151.8	2902
1519.32	5765.7	1636.5
1685.25	1519.2	1776.2
1348.78	385.32	768.69
1694.46	1096	1073.8
906.153	2005.2	1559.2
2185.09	2224.5	611.62
1378.58	2138.5	1736
1787.04	2525.3	1511.5
2055.07	2091.4	1530.6
2835.04	1955.2	1354.9
2607.1	2566.6	1634.5
3030.45	860.63	2010.3
2524.22	1489.4	1335.9
2114.43	2537.1	1488.7
2066.26	954.85	1477.3
1633.21	1028.3	2854.4
2021.68	1058.8	1943.6
2373.39	2724.3	1533.8
850.363	2539.4	1399
2407.36	1616	1239.7
2063.21	2667.4	1616.5
1934.95	1085.4	1660.5
1595.38	2596.8	1856.8
3126.2	2036.7	2271.4
3073.78	581.57	2594.4
1592.7	682.48	1633.5
1283.73	1814	2194.3
746.547	883.66	788.7
2208.2	2433.6	1418.4
1746.52	1962.5	749.52
2093.86	1204.1	544.81
1095.26	1668	997.15
1057.75	1876.4	2297.6
1525.44	611.78	1369.8
2786.32	2566.3	960.87
1641.37	2014	1586.1
1581.09	2540.7	1011.3
1412.07	2027.2	2060
2055.07	2695.8	1890.5
1036.72	1447.5	1408
1740.91	1649.4	1512.8
1917.24	1948.8	2420.8
1796.52	1789	3518.6
1059.21	1521.4	1542.5
1568.64	7601.7	1771.7
1253.4	2227.1	1814.4
2201.89	1347.4	1818.4
1386.08	1664.2	1974.2
1172.23	1149.6	1806.8
1453.64	2336.4	2300.7
2307.25	1839.6	1198.1
1494.09	440.46	1276.3
2665.79	1970.5	1905.5
1730.63	288.99	1719
2267.58	3709.1	1156.8
1062.86	2598.4	2620
3413.23	1148.4	2278.9
2332.08	4264.8	1775.9
1724.11	2605.9	1643.2
1730.63	1419.4	510.7
1810.8	1546.4	1112.3
1266.92	1466.2	1231.6
562.9	4723.6	904.1
754.53	1941.4	1700
406.492	1610.4	1592.2
583.289	705.36	923.27
677.779	1744.1	1492.1
736.78	589.07	2078.3
1381.08	1576.8	2368.3
1127.39	3409.4	974.6
1829.93	1816.8	1913.9
527.319	1440.3	1264.9
1407.86	2067.8	1932.3
1901.57	1686.6	408.61
1682.49	2836.3	1919.1
845.142	2217.9	819.07
1290.17	1792.2	1587.4
1537.72	526.44	1462.4
1173.76	850.92	798.42
2037.83	2315.3	1561.1
827.64	1708.6	1551.2
1064.32	2100.2	764.25
908.854	888.79	1189.4
460.123	675.16	1273
1405.34	1276.8	1243.1
981.19	1709.9	320.73
764.413	3672.4	2212.8
625.157	1578.2	1884
1556.23	1659.6	1117.2
2662.32	3204	1135.9
1320.94	1254	1351.4
1824.18	1708.6	1586.9
900.091	1427.1	1452.3
476.615	2479.8	1412
1277.32	2431.9	1429
1086.38	1500.7	1170.4
2149.61	237.58	1329.4
547.584	1861.3	2290
1939.88	1085.2	1855.8
2273.99	539.11	2151.9
1494.09	1504.7	1611.4
1429.82	763.04	1715.9
1622.36	1260.1	277.32
2232.5	2674.5	3172
1106.5	601.96	1745.1
2134.5	310.59	2093
1829	699.82	1323.9
1562.4	634.91	1321.6
866.51	963.47	1801.7
1118.6	152.21	2244.4
2056.5	353.84	999.37
1285.1	269.99	1462.1
1625.4	2259	2203
1811.8	172.54	2641.4
3021	2262	1408.3
825.08	327.91	1430.1
1401.8	547.08	1338.8
2461.4	896.9	1373.7
1967.3	167.52	1666.3
3008.4	2682.5	2097.4
1760.1	5590.4	2046.4
1972.9	212.99	1575.8
2765	243.57	2816.7
866.41	879.8	647.9
1186.1	519.31	855.3
1447.9	5383.5	1479.5
938.65	225.93	1599.1
3335.5	291.53	1375.7
2560.7	2972.4	1003
3703	2003.4	1486.6
1962.8	601.96	2035.9
2473	3736.3	817.91
2832	770.22	1767.7
2768.3	931.03	1909.1
2412.6	593.61	2394.5
3471.7	2285.6	2003.8
1447.9	3374.9	1710.3
1846.2	5161.3	1214.7
5064.5	1304	2155.8
1345.3	1296.4	2037.9
1660.9	763.82	1274.8
1854.6	2567.1	1244.5
3181.2	1862.4	1572.9
1803.1	698.18	2118.8
1666.6	2064	966.05
2343	199.37	2629
1160.5	622.18	987.12
1456.5	357.65	1004.2
2549.9	475.54	1195.3
1227.5	4719.4	1610.8
2134.6	176.52	687.62
2599.5	1010.9	1520.6
1619.9	273.04	1163.6
1618	146.61	2048.6
2103.7	724.01	2116.5
854.45	424.76	1226
1415.3	1098.3	2527.3
2945	523.74	897.76
1030.7	2565.3	2453.7
1579.1	1466.4	1552.9
1778.1	180.41	1299.5
2479.6	602.38	2112.6
2320.1	378.77	1904
2053.5	2297.1	1648.7
1767.9	332.51	2235.7
1329.7	478.69	1648.6
1321.3	3761.5	2094.9
1190.5	2350.3	2470.7
3157.1	7919.9	1018.7
1182	3791.5	1787.1
1264.2	5133.4	1156.4
877.33	81.33	888.73
1824.4	391.5	1066.5
2046.3	4089.1	3066.7
2350.4	2021.1	2068.6
3096.8	1666.8	1451.9
2159.4	894.43	2330.4
2002.3	3337.3	3071.5
1174	6198.4	1320.4
3251.1	481.91	702.35
2819.4	281.6	887.25
3436.1	292.53	2211
3730	666.07	898.24
3113.3	271.02	1471.7
3016.4	818.01	1276.8
1030.2	2046	2880.5
2080.2	448.6	1240.6
1265.3	273.99	1116
1128	606.92	1360.3
1245.9	3189.5	914.03
1245.4	1314.5	1881.3
1868.6	375.6	707.56
3652.9	432.38	950.62
2017.8	208.19	1865.7
1074.8	1329.6	1890.3
879.6	927.28	1980.2
1815.3	322.53	2057
2647.3	8016.9	3482.3
1227.8	463.06	3079.2
2277.4	4596	1945.1
3061.6	580.73	1710.5
2163.4	872.83	1537.6
2969.4	1656.1	3176.3
917.94	982.31	1528.1
1072.6	363.09	1130.8
3495.1	329.89	2146.2
899.18	653.19	769.74
1637	149.02	1553.6
1611.4	491.86	2085.7
2171.3	1810.7	2280.3
1615.9	151.56	804.49
2495.2	457.99	2719.9
1237.3	226.62	1249
1199.4	530.4	1242.3
1060.3	5324.9	1520.6
1708.9	1395.5	2914.4
2022.5	184.95	1591.5
2346.8	2435.9	1330.9
3373.8	329.71	1371.4
1210.7	933.14	1472.5
1324.3	3676.4	2667.4
797.67	2621.2	2252.4
2452.8	299.98	1875.5
910.93	5681.5	1552
2142.8	1430	1362.5
2062.7	806.92	1847.7
1320.5	580.03	1532.8
1064.5	5044.8	2035.3
1330.9	350.36	1780.4
1114	209.35	1195.1
3063.1	832.22	1469.5
1470.2	1736.4	1550.8
2595.5	4281.5	1567.6
2705.5	526.38	2046.1
2930	766.31	2031.9
2928.1	2778.3	1554.4
1159.9	1091.3	1084.9
980.7	3378.3	1615.7
926.08	4566.2	1800.1
3498.1	1335.9	1381.2
660.81	227.46	1842.5
1219.4	300.5	2650.6
2288.7	1940.4	1353.3
3747.2	3574.6	2280
1135.2	317.35	1408.1
2172.5	888.78	2319.3
2172.9	86.56	1806.3
2783.3	1527.3	1101.8
2128.4	160.87	2494.9
1256.6	607.19	989.81
987.3	1850.1	1766.2
1030.5	663.85	1739.8
2149.5	233.7	1697.5
1647.9	517.99	1299.6
3862	528.12	1531.5
1384.7	322.58	904.89
2311.5	5704.7	968
1037	218.36	1275.6
1698.2	295.77	3012.6
1158.7	186.32	1455.8
1945.6	2126.2	1697.9
1526.4	1406.5	2998.2
2450	420.97	1281.3
2719.3	1076.2	1156.9
3257.5	496.65	2568.6
1679.7	321.36	1421.8
1915.8	528.65	2195.3
2709.6	263.07	1188.7
1021.7	1634.8	2102.4
2618.5	1605.2	1660.5
3709.9	214	2771.8
2758.1	712.6	1892.2
1073.2	2821.2	1378.5
3540.7	899.45	1935.9
1478.5	1410.4	1320.8
1812.4	356.3	1305.2
679.46	1994.3	1264.3
2617.9	4993	1198.6
785.92	138.6	1375.5
2009.9	789.65	1629
2515.5	1016.2	1502.7
2971.4	7759.9	2119.4
2610.9	2507.8	2430
1632	497.12	1061
2919.3	8328.9	1944.6
2535.2	443.1	1793.9
1915.1	1320.7	1255.9
1066.3	746.15	2574
1485.5	256.88	1145.4
2523.6	5898.7	1614.8
1968.9	2817.4	1916.4
1604.5	2246.6	638.34
1400.8	240.03	1323.3
3533.3	3385.1	1417.3
1705.2	567.15	2097.3
1862.1	459.89	2328.9
3239.6	1520	1407.7
3594.4	235.97	1184.9
1769.5	114.92	1279.1
3277	999	1658.2
1259	266.95	1409.6
835.59	684.13	1577.7
1251.2	1174.4	1649.3
1688.9	786.22	1025.7
1783.3	1711.6	1781.2
2292.7	395.41	1583.8
1547.3	109.48	1222.1
1689.5	204.01	1656.8
901.76	590.97	1615.3
923.3	535.1	1509.1
1816.1	199.68	596.99
1716.5	618.91	2103.2
1725.3	1849.7	979.99
3158.2	1642.2	1593.5
4707.3	546.4	2764
1731.5	3557.9	1765.5
1911.8	1232.3	1689.6
2233.2	733.04	1572.4
1372.4	1842.1	1730.7
801.38	204.91	1502.6
1943.2	6187	2227.9
3473.6	6131.1	1063.1
1883.7	2084	1701.9
1508.2	4570	786.38
2470.3	823.24	1752.1
2343.2	495.43	2272.7
1366.5	1559.2	908.85
3956.2	2642.1	1700.5
1538.4	263.43	1435.1
1527.9	1196.8	1419.1
1245.7	4933.6	2600.8
2343	840.76	722.74
2817.3	1440.7	917.88
1979	2481.8	772.03
1633.6	7127.2	2261.1
1356.8	2215.5	2422.3
2532.4	507.08	1599.5
1685.2	394.93	1482
1669.2	1226.9	1614
2825.9	175.18	3040
2863.1	5951.6	2393.5
2776.6	1703.4	2190.7
3009.8	249.64	1765.7
2268.5	458.04	1757.3
933.71	212.1	1104.8
913.82	1321.4	1490.1
2087.6	3077.2	2171.3
1000.8	421.23	1742.7
1081.1	552.05	1838.6
1248	3156.4	1748.7
1378.8	5259.4	2623.4
2474.4	1803.5	2684
2621.4	3736	1271.7
2047.5	1463.9	3240.9
2405	5522.4	1365.2
2775.2	673.25	1228.5
3120.7	3821.9	1113.4
995.95	136.1	1732.4
2283	2041.9	566.2
1851.6	733.85	2416
1700.8	574.6	1570.2
1418.2	3253.9	791.82
1073.6	1047.3	1491.6
923.19	2975.2	2332.9
1344.2	4434.6	2614.8
1057.5	2747.6	1080.1
2079.6	717.19	1775.3
1891.1	690.68	1882.1
1672.1	473.36	1269.2
1553.2	6471	1731.5
2992.1	474.47	1425
842.4	3593	1711.8
2072.8	806.13	909.22
2652.8	3316.5	796.04
1957.3	3576.1	1420.8
3029.5	4025.3	1262.4
1576.7	5213.4	1442.9
1047.6	1263.4	1679.5
2107.6	398.26	2261.8
1428.4	350.73	1324
1668.1	614.72	977.45
982.45	7261.8	1087
2658.3	236.23	1606.2
1280.9	2194.1	1161.5
2210.1	1396.8	1465.5
2639.9	509.22	2737
2813.9	4080.6	1708.3
3281.6	846.21	1140.4
836.42	556.54	1225.1
1011.2	1511.3	1006.3
2229	1292.6	2192
1249	2096.4	1816.2
964	201.69	2767.9
1817.1	197.94	1915.6
2972.6	2504.9	1452.7
2787.2	298.55	1326.5
1500.5	346.45	1207.2
1690.7	2539.3	460.42
2160.3	240.09	489.94
1452.5	4017.9	899.93
1231.6	2126.3	2483.4
1790.1	1749.1	1077.2
2064.1	559.28	2228.4
1717.9	1284.8	1404.9
2270.3	503.55	1287.2
771.18	247.59	1942.1
1169.6	1286.2	1362.4
2412.6	829.72	2204.9
4774.9	1165.8	1672.9
2643.2	6035	2484
2586.3	682.44	1367.4
2003.7	4223	2132.7
1248.3	7263.6	1928.2
2775.9	2219.4	1562.8
2233.1	368.53	1945.5
1810.4	365.46	669.08
1458.2	2163.5	1223.5
2021.3	159.39	1950.1
1284	358.6	1462.4
950.3	1120.8	2040.8
2329.1	4739.3	2561.4
2962.9	2452.5	1882.5
3403.8	2379	2090.6
3286.2	331.29	2545.1
1347.2	284.55	1747.9
1112.6	1938.6	1359.8
1967.9	369.58	1897.1
1749.4	363.61	2580.4
2432.8	1293.9	1975.8
3350.5	4207.8	953.05
1231.3	914.92	2035.7
3207.5	867.18	1157
2450.1	878.01	1877.8
2754	5035.8	2038.5
1168.1	565.83	1330.1
1590.4	592.56	671.46
1837.1	3604.4	1412.1
1189.4	334.46	1812.4
2271.8	452.87	2077.6
2954.9	2450.4	945.13
1115.6	1101.1	1435.3
2136.9	867.6	906.74
1728.3	337.31	1197.4
1119.2	312.86	1013.3
923.91	471.46	1150.4
1063.8	4302.7	2202.8
1234	863.33	2529.5
2004.8	4955	1171.9
2462.6	400.64	1102
2924.1	624.14	1709.6
2732.2	747.77	1167
1336.4	3799.3	2096.8
1816	341.49	1040.4
573.11	1771.1	1126.3
771.29	2341.1	1018.3
2103.6	8039.4	1848.4
1244	1236.7	2977.1
867.85	1833	1476.5
2706.3	1161.2	1672.5
1491.9	479.01	2508
2611	310.48	1595
2328.6	552.37	1145.5
1184.2	1520.1	2818.7
2775.5	1211.9	1241.4
2544	1148.1	1256.3
1508.2	782.18	854.14
2785.8	797.74	1345.5
1846.8	126.75	635.02
1250.9	595.45	920.47
1924.7	159.55	2439.4
2716.2	4847.3	1513.9
1981.6	3012.4	2101.6
3198.4	3057.7	1858.6
1387.8	7284.6	1020.2
860.02	7490.3	1222.6
2315.3	1976	816.69
2502.5	439.98	916.14
1305.5	13042	1664.5
1629.9	273.73	1431.2
1331.4	976.61	1064.4
2795.9	1051.3	1377.7
1712.2	258.41	2089.7
1271.3	3395.1	1908.7
3418	179.62	1086.7
4624.7	1081	1225.8
2346.3	6175.4	2692.4
3753.2	860.53	1144.6
1238.8	396.94	1635.2
2819.4	442.25	549.67
1064.4	526.65	1821.3
2259.8	322.68	2391.2
2446.3	585.59	2230
836.52	203.43	2625
1937.1	5547.6	1779.2
2122	1794.7	1773.2
725.63	229.73	1613.2
3277.5	340.38	2615
2764.5	411.94	2619.6
1652.4	524.53	2013.2
1634.9	291.21	1546
1642.8	227.25	869.72
3753.9	1045.3	1741.8
801.79	62.17	589.18
2888.9	2776.1	581.41
2702.7	2554.2	1706.4
4469.5	813.52	1210.9
3475.2	699.4	1336.9
1426.7	376.24	1504.2
1211.1	556.22	1535.3
2006	1068.7	2406.5
2413.7	339.21	2454.9
1231.2	1785.5	3422.2
3000	1292.7	863.38
1138.6	1427.2	1468.6
1350.2	12540	1424.8
2589.7	228.31	1258.1
2663.4	5458.9	1069.8
1617.4	277	1149
807.05	4389.1	1886
1527.2	1338.6	1743
1829.1	2689.2	3046.4
2049.7	290.36	1767.4
1163.3	1465.4	1589.3
3202.8	950.53	720.15
1434.2	92.9	1912.2
2518.2	552.84	1282
2399	428.94	2387.7
1706.1	2087.6	2087.4
1691.8	3140.5	953.11
3440.8	1399.6	1185.9
1403	1921.2	1513.8
1305.7	1581.8	2102.1
2736.9	3689.3	1052.9
1229.2	650.91	1041.3
3172	293.64	1088
1612.3	1082.7	1636.4
1936.4	872.94	913.6
2167.7	2744.8	1456.4
1124.5	1031.5	1669.2
2535.1	1731.4	2032.6
1038.9	6089.9	842.78
1636.7	149.46	2454
1798.2	1377.6	1592.8
3529.6	2891.8	1077.6
2155.8	4429.4	1605.7
523.74	3712	665.28
1684.9	1061.2	1194.7
798.8	3194.8	1559.1
2072.6	672.46	1321.3
1210.1	802.49	2743.1
2493.9	693.22	1350.6
2190	366.78	1865.7
2778	204.97	1589.1
2188.5	1961.7	1934
2700.2	241.54	983.05
1153.4	130.29	1616.9
3215.2	627.04	2208.2
2540	308.19	1856.1
1251.4	306.53	1159.2
2503	1178.7	1426.8
2967.3	250.81	2263.1
699.15	2555.6	345.5
3153.9	195.04	1015.5
892.89	580.25	1944.9
2041	490.73	2236.6
2215.4	535.04	1948.2
1808.9	1381.2	1232.7
1289	867.97	2020.9
3116.3	1080.1	1238.1
1142.3	1804	2062.1
2560.9	2141.6	1796.3
2284	354.64	719.25
1951.6	403.65	1908.5
2435.7	4306.6	1323.4
1301.4	1227.9	1179.3
985.54	1158.8	1607.5
2558.5	1188.2	999.37
2506.8	150.09	2963.7
2203.1	4398.3	2295
1987	579.08	2453.4
1389.7	427.58	1162.8
2716.3	381.46	1032.9
4954.2	2025.9	1986.5
3627.5	772.49	1209.2
1783.6	527.12	736.21
1814.2	664.59	683.24
3317	843.1	2201.2
1524.6	1126.3	2224.6
2713.1	3073.1	1312.5
1949.8	1960.1	1457.9
2316.7	2229.8	1016.2
1325.9	432.16	1419.4
3222.3	506.68	1610.9
1268.2	194.51	1070.2
1156	732.51	1592.7
2808.6	1738.6	1432.3
2075	1176.2	1533.5
1961.7	282.6	2838.8
1768.1	878.91	1739.6
1538.3	4831.8	1663.2
3473.7	1135.1	1327.5
1413.9	771.33	1148.6
1425.2	2477.9	2256.5
849.92	2151.5	1607.5
All male mice were used

## Sheet: Figure 1E
WT	Sgca	SgcaTG
2871.17	4537.01	3225.99		500 fibers each, n = 3 biological replicates per genotype
3360.67	1006.04	1473.37
1970.02	2017.61	1643.19		All male mice were used
2707.25	503.967	2727.48
2731.83	184.896	4216.45
1566.19	798.792	2281.48
1159.06	1612.99	2746.24
2767.62	1272.92	2309.4
4521.48	2528.59	1906.46
3372.7	4542.24	916.981
1484.23	4202.17	1341.39
1056.94	2372.93	1755.9
1218.09	1466.04	1803.18
2024.73	587.808	1777.57
1281.64	1004.19	1527.19
1687.64	2408.05	275.858
2891.43	3286.89	228.567
2716.3	3633.91	942.955
2282.54	4928.19	1341.39
3196.44	636.302	235.739
3344.53	2164.04	3700.58
2410.47	462.166	942.955
2808.75	840.468	1850.12
2837.44	296.455	860.195
3345.55	859.711	2422.78
2943.16	1787.42	1065.06
2062.99	1535.97	2003.58
2413.86	474.348	869.423
1857.93	1844.49	2569.47
2037.28	425.372	1228.13
3140.6	5190.51	360.426
3211.35	3530.51	84.8659
1673.86	2310	200.353
5049.44	6850.86	266.264
2854.1	1018.39	1793.67
4238.68	1620.02	1001.66
774.353	2401.38	124.847
4699.28	809.25	514.022
4260.79	2528.59	1294.19
2035.22	1947.61	407.849
2949.64	4646.18	2267.58
3373.42	3265.78	1376.09
1486.59	3495.99	249.705
2723.81	1719.15	117.933
3253.21	2742.8	1932.97
1879.42	252.743	2887.8
3833.41	2765.22	1484.57
3914.54	3691.47	1079.74
2829.63	3998.34	7186.09
2355.97	5484.03	1677.89
2720.62	4522.64	3714.22
3154.49	285.856	482.997
1528.86	2789.77	1154.64
2194.93	1766.15	1803.18
2489.55	2952	344.022
2639.89	2964.67	5929.66
4101.5	1961.34	1614.24
2448.93	3355.12	3773.2
3935.01	4193.37	3405.37
2121.6	1020.25	1982.56
2233.28	3265.78	2003.58
1411.32	252.743	3512.15
2383.94	4654.12	2003.58
3010.51	2519.81	796.345
1814.64	7046.65	851.016
4097.9	1161.21	718.641
1882.1	3286.89	1953.72
2674.86	1808	1706.48
3875.26	3355.12	398.398
1515.28	4438.19	589.259
2607.61	1687.9	1058.48
2767.41	1340.99	2663.48
2721.14	676.582	1934.95
1490.91	1340.99	2357.04
1108.47	645.146	796.345
3056.89	362.618	1743.71
1088.52	741.168	1777.57
1430.24	1507.95	2613.97
2187.93	148.131	3228.53
2983.37	259.89	2762.71
3868.68	503.967	1480.26
3136.08	545.762	1001.66
2217.24	1450.47	4868.64
3408.08	5637.47	1878.18
1575.75	5762.03	612.888
1461.6	3028.43	398.398
2113.58	4024.16	1445.11
2551.05	3742.36	966.501
1949.35	4716.57	320.733
3442.01	4700.59	3225.99
2743.14	4416.23	3488.28
3309.87	2456.87	1366.95
1405.87	509.21	2649.61
3573.44	435.845	1473.37
2604.42	2008.9	5405.02
2912.2	4158.25	1624.16
1849.71	3349.5	1341.39
4342.75	4160.75	1098.23
3165.28	1348.11	753.914
2361.01	3152.52	1058.48
1794.07	1932.21	351.125
3396.66	2064.09	796.345
2771.83	4644.86	796.345
2503.33	2064.09	1154.64
1721.88	4087.2	1135.68
1906.06	2101.29	2076.46
1440.93	991.928	2791.06
3933.16	3355.12	2971.51
2068.44	5190.51	1445.11
2719.18	4899.62	1416.29
1218.71	1011.59	737.997
2496.23	657.531	1473.37
2453.97	1900.77	1531.57
3351.11	1054.64	832.16
2598.04	226.608	796.345
2412.83	155.303	1312.81
1950.28	587.808	3228.53
1681.98	503.967	914.268
2876.01	322.399	2945.9
2376.02	392.407	4772.16
1208.11	3935.99	1953.72
1947.5	1578.1	1133.42
1976.61	3502.88	4133.89
1244.52	1886.41	2528.73
1101.47	1947.61	2057.1
3100.91	1932.21	1425.58
3275.83	1717.54	2727.48
1438.47	4103.35	4845.21
1513.12	5086.15	2889
2366.87	4941.83	7053.7
2231.12	5595.28	2945.9
3460.32	6320.11	702.509
2793.12	7045.02	4876.47
1106.82	6472.25	2887.8
1484.85	706.184	1531.57
397.871	657.531	3341.58
3882.36	3560.56	1531.57
3604.08	2040.35	3568.16
1438.57	357.461	1312.81
3254.65	1473.48	1230.49
2851.84	1263.93	5546
2141.86	1144.08	1376.09
1932.39	6304.69	2189.29
953.39	3019.89	549.159
1060.24	3607.05	1027.36
1248.94	2247.92	4647.56
1697.2	505.712	306.444
1341.9	1578.1	2988.64
3589.69	859.711	2481.61
1483.92	1571.17	3191.71
3223.49	533.587	2569.47
3146.36	189.945	3247.67
2734.61	3019.89	514.022
931.074	4716.57	3695.12
1836.44	3998.34	4820.28
3053.4	3914.1	766.273
2906.34	1201.24	852.979
2421.16	5304.4	1200.02
1136.54	3035.91	4027.94
1137.16	427.376	3593.64
966.964	392.407	718.641
2399.16	285.856	2123.71
1524.03	2747.89	747.159
971.694	1717.54	1614.24
1012.01	1144.08	753.914
1642.39	775.916	2460.44
2248.5	1947.61	2493.91
441.988	6574.15	1677.89
847.469	6765.97	490.415
2820.89	5636.01	1189.94
1022.08	4695.27	1162.27
2695.53	1426.18	1743.71
1930.53	7289.88	3584.24
1091.6	3056.26	1708.33
1091.6	1473.48	3355.85
3007.74	148.131	3659.78
2689.05	1161.21	1932.97
1453.58	2994.34	2300.79
1613.6	1654.57	928.556
1641.05	313.745	1086.38
2460.55	189.945	2762.71
2811.53	620.73	1906.46
3671.13	636.302	1093.78
3166.62	770.518	1178.38
1860.81	2652.07	188.478
1224.46	1507.95	2519.72
3069.13	296.455	1546.52
1746.77	1063.48	457.242
2431.34	1450.47	1706.48
1488.75	6154.55	2057.1
1271.36	2737.72	2651.92
2537.47	2638.1	3490.92
2168.39	2498.42	1284.54
1478.88	3314.77	2422.78
2620.05	4380.18	980.488
2304.34	3349.5	3264.29
1667.38	2582.56	169.591
2325.11	5108.32	249.705
577.834	1787.42	1133.42
1288.63	2573.69	916.981
422.963	3725.75	681.285
886.238	592.997	1991.55
698.049	1507.95	1020.9
2602.57	338.275	2083.62
3352.34	420.183	966.501
1714.58	505.712	1803.18
3747.85	643.176	1425.58
2099.91	64.582	1558
2605.55	1773.5	1001.66
2883.2	2742.8	3113.68
1730.72	5259.26	1098.23
1730.72	5458.19	2123.71
1663.68	4621.08	1595.38
964.496	4165.76	1887.91
1555.39	6312.4	3695.12
1691.34	3602.38	482.997
786.796	505.712	2839.82
2435.46	643.176	942.955
2136.93	1290.3	796.345
2796.1	603.442	4781.45
828.753	157.001	3002.13
1064.76	490.119	2908.31
527.547	420.183	1079.74
595.522	1612.99	551.261
1832.84	357.461	3574.86
1692.47	531.794	1225.78
1368.64	2346.53	1312.81
1812.99	950.193	471.247
2573.36	1597.44	2965.4
1422.94	1262.56	2406.26
1003.26	815.89	1041.78
1375.63	516.242	2083.62
1414.09	650.581	1991.55
1715.61	385.516	3455.26
2885.98	650.581	349.029
1980.51	127.193	1256.57
1523.1	643.176	398.398
2085.1	455.099	1284.54
3629.89	803.737	1777.57
2840.22	6550.57	2397.47
1362.47	6006.21	1822.27
1498.83	4898.26	5058.13
1907.19	5100	1143.25
1337.07	7227.03	2130.95
1375.53	697.442	3009.51
1287.09	2198.49	5128.51
1255.21	2964.67	1331.55
1148.26	4563.2	2663.48
1613.18	4135.74	2153.77
2190.71	4031.55	1793.67
1739.16	1020.25	1624.16
1689.69	392.407	520.649
2026.89	645.146	1531.57
2240.17	5928.24	1812.71
1214.8	1398.46	1454.5
3041.06	650.581	2498.39
1758.8	1345.97	1706.48
1255.73	7491.79	476.126
3799.99	6765.97	1755.9
2427.13	6844.44	624.596
1359.9	1397.01	499.891
1633.55	2763.17	1720.39
1904	3019.89	1200.02
3021.21	2031.59	1437.45
1833.87	462.166	2377.76
2087.05	1858.69	4112.31
3990.13	2582.56	547.059
1041.73	2389.03	681.285
1983.7	1969.94	1445.11
3108.41	887.247	2604.81
1339.02	7076.01	1593.59
2908.81	4551.4	1324.2
3489.42	3155.79	1360.33
1489.68	553.498	1102.69
1632.21	1410.82	4112.31
1276.29	929.366	351.125
1710.26	636.302	547.059
1365.14	2519.81	860.195
2663.14	8009.53	570.37
1545.52	8344.78	1249.43
2547.03	9592.22	589.259
2522.87	502.226	1162.27
1905.65	5971.66	652.919
1230.22	8832.24	4156.98
777.541	545.762	2839.82
921.202	1612.99	2003.58
2440.39	787.857	122.604
2249.22	462.166	1150.08
1182.61	1538.26	377.213
792.76	1075.54	2988.64
1520.12	3626.89	377.213
934.365	3754.24	1331.55
1121.42	4082.24	1887.91
1658.23	1445.3	2123.71
1992.03	1612.99	435.929
2409.13	3530.51	3113.68
1293.37	4856.24	1291.78
1984.32	3935.99	2038.85
1796.95	3574.48	1720.39
1725.38	1808	718.641
3122.3	8245.77	482.997
5086.15	10819.3	1739.04
1694.84	5190.51	1376.09
1801.27	7185.84	2399.67
1187.34	5050.22	2945.9
2402.45	5276.17	999.53
3243.13	1571.17	2379.95
1788.93	1020.25	457.242
994.318	237.249	966.501
1607.01	5806.32	1758.72
1810.63	4575.01	945.021
1890.53	2638.1	2309.4
2246.14	510.964	1982.56
1597.35	2266.36	2455.99
1448.13	1691.09	1932.97
2166.13	226.608	1284.54
1909.35	3407.04	382.017
1411.73	5106.94	801.413
937.347	3705.64	2443.79
1354.96	1094.72	916.981
1076.89	6516.05	2585.4
1585.93	3251.37	3574.86
2645.96	2193.94	1743.71
1123.38	425.372	5816.29
1197.32	566.821	951.923
1225.9	587.808	1284.54
1480.22	407.939	1982.56
1630.46	787.857	1366.95
1415.53	392.407	1001.66
772.81	880.322	624.596
1106.1	840.468	577.35
1592.2	352.341	435.929
1419.44	558.074	2083.62
1579.25	2952	2357.04
1703.58	909.94	2309.4
1900.71	1569.63	688.323
1598.68	315.466	1645
1222.2	838.781	5491.05
1004.09	204.111	1256.57
1331.62	1701.49	980.488
1245.44	5985.17	1256.57
789.264	4146.99	796.345
1551.59	7533.86	1531.57
2157.39	1912.64	942.955
2629.71	285.856	928.556
2866.03	3083.15	690.678
2877.03	895.942	1366.95
3418.88	552.585	1249.43
1988.64	455.099	3327.35
1253.16	1466.04	1162.27
1992.03	566.821	7224.14
2125	592.997	2795.8
1729.29	5412.39	4301.29
1756.74	435.845	2832.66
1783.48	4778.1	1718.54
934.262	5867.12	2273.99
1954.39	6389.75	1284.54
1622.34	6947.6	832.16
2723.91	985.215	869.423
1874.28	2737.72	3340.29
1810.42	1487.67	2010.61
1690	5588.02	2698.29
861.455	5365.37	476.126
757.488	2310	1376.09
2955.6	1185.82	1143.25
2287.37	2022.85	1743.71
2886.39	3853.61	2003.58
1437.95	1538.26	2569.47
1888.68	2372.93	2179.86
1328.84	3684.4	2067.28
737.743	615.421	2960.52
1704.6	202.174	2208.2
1269.3	1178.48	2802.91
2068.03	2832.99	3122.44
651.773	1345.97	1256.57
1023.11	1541.3	2312.63
1414.61	1487.67	3063.85
1624.8	850.628	4442.07
2236.06	4228.64	3982.55
1131.6	169.145	1178.38
1317.02	1780.04	718.641
2655.42	1397.01	839.288
2456.85	859.711	4415.22
1546.96	2101.29	1482.85
2378.07	2268.21	1645
772.296	6280.05	1643.19
1542.33	645.146	153.083
1328.43	226.608	992.456
457.825	957.387	2943.47
318.688	1206.63	4027.94
1777.1	3550.15	1991.55
471.604	645.146	1708.33
1867.81	1571.17	662.115
735.584	1216.77	766.273
1797.05	1551.99	4572.99
2599.58	2151.42	341.946
1737.41	3921.39	1631.39
2250.35	4375.05	1284.54
544.412	8168.4	1065.06
1526.6	4156.99	2587.68
1986.99	3751.87	1001.66
2408.1	4396.9	1425.58
1378.51	1701.49	1274.91
3874.23	566.821	1135.68
3420.93	7577.73	1230.49
4010.8	11075.2	2003.58
2212.72	8476.51	1442.56
2381.88	8962.24	2038.85
3513.59	1173.15	2273.99
3690.67	1959.62	2481.61
2314.01	252.743	1454.5
3553.28	5402.4	2498.39
2513.3	7392.99	3568.16
2599.58	7549.03	266.264
2675.78	3217.15	739.825
1963.44	7645.47	2158.98
3489.93	2528.59	1885.96
2403.58	2713.4	2267.58
1534.72	1089.59	3999.54
2032.96	924.048	3621.91
2204.59	1038.94	1211.69
1685.48	211.103	153.083
3061.21	1091.52	1049.02
1372.75	1089.59	879.365
3834.85	421.776	1378.58
2231.23	226.608	1395.28
1076.28	1161.21	1188.4
2477.52	338.275	1473.37
1553.44	587.808	1020.9
1768.88	603.442	1454.5
2137.03	4118.29	1960.67
2129.62	3407.04	1777.57
2154.2	4416.23	1803.18
3032.01	5511.38	1501.03
1493.17	1947.61	2267.58
3619.51	643.176	4159.88
2186.18	850.628	520.649
3872.69	775.916	275.858
1500.48	929.366	301.754
2273.18	2832.99	1381.08
2857.08	7382.98	1049.02
3175.46	8219.35	424.307
2972.57	5624.35	1324.2
1652.78	8885.22	634.155
2695.01	6495.69	1001.66
3695.5	6813.96	1871.39
2530.27	4729.91	1256.57
2014.55	3921.39	1708.33
2579.43	7436.45	966.501
1914.7	6730.89	1102.69
1618.84	3754.24	6340.42
2924.24	6355.65	320.733
4253.39	1677.55	2971.51
3504.85	2528.59	4317.47
1597.86	357.461	5039.02
2672.39	385.516	1360.33
1613.49	1571.17	1049.02
2481.43	343.651	1020.9
3056.59	712.906	1140.97
821.657	519.777	766.273
3211.76	226.608	577.35
2953.44	1314.82	1442.56
3370.13	5527.24	966.501
1803.43	6306.23	1341.39
3667.43	3152.52	188.478
2910.56	3349.5	589.259
3062.55	5218.52	1708.33
4404.66	5971.66	1475.09
3576.52	4551.4	1546.52
2852.15	3349.5	2715.79
2516.08	3800.77	1909.4
1983.91	5280.4	7402.4
2342.49	1933.92	3455.26
2985.22	2072.92	3455.26
3685.12	4312.36	634.155
2993.34	9995.62	249.705
1022.91	7434.78	1065.06
3216.19	2211.25	739.825
2623.34	4256.45	1743.71
3780.14	5546.02	2187.19
2570.48	1473.48	235.739
1853.51	845.541	285.244
2031.21	787.857	763.793
1779.57	427.376	1284.54
2795.38	2360.66	815.433
2969.38	1215.41	471.247
2252	1801.4	612.888
3362.93	258.016	848.403
2146.28	3696.19	1425.58
1810.83	1844.49	966.501
3642.44	6921.74	1228.13
3536.62	615.421	1404.5
1396.1	895.942	547.059
1452.55	854.596	872.069
2758.05	7207.24	1065.06
2622.62	6033.32	235.739
2799.29	5530.13	589.259
3121.37	9592.22	369.849
2484.2	5276.17	2734.51
2109.26	7708.4	2587.68
3411.92	6037.99	2587.68
4022.25	3728.02	4159.88
3910.73	4561.04	1777.57
5766.82	2313.06	1727.84
1891.81	5962.05	2020.67
625.157	500.58	3280.96
1891.81	1374.67	1870.42
3923.36	4781.88	2858.96
5059.72	702.06	2727.48
4926.68	516.86	2302.94
2114.43	585.82	1534.21
1824.18	3105.01	2216.64
3822.92	4486.65	1179.14
4936.12	3975.99	1917.24
7645.42	4223.18	2228.26
4936.12	2850.84	2636.94
1448.52	531.58	1256.57
5537.65	585.05	2228.26
6019.75	3066.26	2429.41
3767.69	7086.42	1627.78
4217.9	3218.14	2924.05
4285.13	6348.72	569.835
2323.42	1383.19	2188.24
1343.03	1495.55	1319.31
6031.93	1190.24	2020.67
3034.15	380.47	712.047
6687.72	2316.16	2807.66
1091.55	3644.34	1237.58
1194.59	5705.56	1608.84
1382.75	2614.5	1349.61
2190.34	1697.8	338.638
1799.37	1318.1	600.192
4286.6	4853.17	142.459
5924.48	390.55	1319.31
751.454	3783.82	766.273
4505.04	5614.12	2078.51
1187.63	3715.63	1973.59
1015.18	3129.03	1833.77
1405.34	3444.41	1525.44
4585.12	2804.35	541.83
5023.12	3115.86	2057.1
4197.55	4031.78	2104.13
1530.7	4124.77	2470.45
2283.62	1266.95	583.831
2704.12	1177.07	2736.85
4682.77	1803.18	4670.51
2089.76	2627.67	2589.96
1310.37	5442.87	672.537
4517.08	4296.02	2038.85
4015.14	3657.51	740.435
2501.75	1203.41	1200.79
1470.79	579.62	786.885
3493.57	250.29	1469.07
5037.43	502.91	758.846
3134.98	503.68	2889
1180.68	2096.09	1459.63
2656.54	596.67	647.204
3366.25	1753.59	731.315
2434.93	426.19	2694.8
3106.18	3412.64	3589.61
1508.85	964.75	3063.85
1556.23	2432.4	1518.44
3371.45	1575.36	2038.85
2268.65	6651.71	2261.18
1984.56	3529.65	2335.32
1194.59	2043.4	2627.74
853.634	1330.5	2694.8
3132.47	4329.34	2587.68
2574.01	1408.76	3533.43
2235.68	3926.4	1319.31
2639.24	1162.34	1272.52
2645	650.91	1132.66
3145.03	1489.35	1787.04
2256.92	2905.86	2057.1
2410.66	1197.99	2261.18
1567.75	679.58	3157.61
4167.11	292.91	2673.9
3574.86	526.15	845.142
1223.42	2831.47	1518.44
2230.38	903.53	432.193
2389.8	982.57	1868.48
2284.69	5765.23	1712.04
1071.65	4963.21	2253.73
1975.58	1205.74	1543.88
2095.91	6905.87	1681.57
3999.54	4061.23	2438.25
2118.55	3254.56	2506.23
2986.19	676.48	1873.33
3264.29	2593.58	2849.38
3654.36	1211.16	2769.78
874.719	848.51	5456.23
4139.66	740.8	4206.27
1397.79	4105.4	619.007
764.413	6906.65	3068.82
1773.79	794.27	3232.36
3366.25	10182.1	5349.14
3124.95	710.58	2139.24
2903.48	731.5	3199.31
794.448	1351.42	4129.57
2745.07	4090.68	1693.54
3122.44	479.66	1777.57
2960.52	599.77	2400.77
1386.08	2367.31	1840.49
2183	2413.8	3311.85
2195.58	1617.21	2375.57
995.99	1349.87	1518.44
2195.58	6523.07	2898.65
2089.76	1662.15	4563.9
1293.39	1845.8	2692.47
3615.17	579.62	2580.84
2651.92	1686.95	3611.13
1038.88	1568.39	485.958
912.913	1056.18	2476.03
1087.85	8578.87	422.923
1718.54	5297.96	674.864
3604.4	1397.14	1113.88
3426.33	1048.43	2636.94
3439.47	2905.08	920.378
2948.34	717.55	1459.63
3538.76	3277.03	840.587
5102.86	3695.48	1125.88
2875.77	1324.3	2153.77
3067.57	1271.6	1151.6
3061.37	1053.86	1200.79
2954.43	9217.39	3280.96
2726.31	6027.91	3561.47
2359.22	685.01	2898.65
1959.67	4667.97	2188.24
1392.77	2733.06	2842.21
3063.85	1601.71	3704.67
2005.58	7048.45	1431.51
2126.81	6772.59	7608.23
2858.96	5863.64	9085.28
3354.55	1222.01	6286.99
1079.74	3778.39	3375.36
1547.4	5091.07	2708.78
2276.13	656.34	1760.6
3692.4	1005.04	3947.26
2520.84	2168.93	3774.57
2094.89	657.89	6096.51
3751.2	1303.37	3627.31
2533.24	1417.28	2057.1
1418.82	577.3	366.837
5551.01	716	3218.36
5138.15	743.13	341.118
2139.24	2636.2	348.192
2570.6	8743.92	740.435
1595.38	3646.66	845.142
3333.81	4251.08	672.537
2150.65	3420.39	2552.45
1033.11	9563.76	7856.57
2075.44	8604.44	1973.59
771.245	1249.91	3421.09
1316.87	6313.85	1817.48
2639.24	2929.88	2919.2
2114.43	329.33	2057.1
874.719	790.39	3066.33
1691.69	1517.25	2805.29
1530.7	1978.31	2113.4
2230.38	3139.88	945.71
4618.57	1976.76	808.408
1144.76	9098.05	3456.58
3073.78	5258.44	2394.18
1985.56	5658.29	1083.42
1581.09	5312.69	3666.57
3240.01	1745.07	4915.68
1773.79	760.17	1742.78
2864.96	2196.05	2176.72
5795.79	1335.15	1113.88
657.509	1439.76	2861.36
725.87	736.15	1132.66
826.995	9223.59	677.196
1042.5	4548.64	840.587
2461.55	1277.8	1690.77
3082.49	1142.97	478.574
1947.79	877.96	2776.87
2320.18	9149.2	3039.09
843.188	4031.78	2527.6
2422.78	2864.02	541.83
638.679	423.09	394.827
3114.93	485.86	1048.3
2988.64	835.34	1795.57
2071.36	1002.72	3039.09
2019.66	2873.31	3047.74
455.805	615.27	3132.47
1548.29	1115.08	831.513
640.947	3335.93	1630.49
521.673	3793.12	6224.94
868.763	1355.29	3387.09
3213.27	811.32	2078.51
3648.94	1806.28	1992.56
2697.13	349.48	2564.92
2468.23	3314.23	1655.93
748.999	6296.8	1966.63
541.83	4636.2	3291.24
648.916	2285.94	1727.84
1789.88	2600.55	1125.88
1266.92	2954.68	871.407
1668.72	5115.09	1555.35
1662.32	3370.02	789.402
3574.86	1118.17	282.6
2478.26	3588.54	2639.24
2121.65	5380.88	4320.42
1029.51	2184.43	2253.73
1778.52	2725.31	2412.86
3088.72	1411.09	1179.14
1431.51	1614.11	2160.02
648.916	571.87	2064.22
2620.85	942.27	3561.47
2806.47	2184.43	5091.66
1018.04	626.89	3196.77
967.198	1080.2	4226.64
1195.36	1846.58	2020.67
2023.69	433.17	2478.26
1116.13	2507.56	1578.42
1708.33	2645.49	1853.98
1277.32	622.24	466.878
1664.15	573.42	105.156
958.158	425.42	2122.68
2005.58	757.07	1217.16
502.4	536.23	831.513
939.516	963.2	992.456
1498.42	2209.23	466.878
2207.15	1374.67	639.813
2397.47	1300.28	1312.81
993.869	3115.86	1424.73
1054.84	1941.89	2060.15
1987.56	3769.09	983.298
2431.62	3737.32	3673.36
941.578	3139.1	1513.21
2831.46	636.19	2135.09
1840.49	1357.62	1833.77
2178.81	2021.7	1727.84
515.038	1926.39	1534.21
446.759	1202.64	3162.65
673.119	2955.45	1076.79
2217.7	629.99	2814.79
735.564	946.15	1992.56
1740.91	433.94	2335.32
460.123	1200.31	4222.27
1969.61	1521.12	3822.92
956.077	1330.5	3393.61
450.557	245.64	3010.73
1018.75	703.61	1431.51
1849.15	697.41	656.36
2594.52	1549.79	1805.08
2544.53	3383.2	1347.96
1427.27	3789.24	1076.79
1266.92	4542.44	1852.05
1657.76	2199.93	789.402
2645	2537.01	1870.42
3786.98	3263.86	1462.2
2087.71	2444.8	1868.48
1427.27	1187.92	677.196
1587.34	1821.78	1368.61
1508.85	1673.78	3274.55
1648.64	3115.86	3737.48
812.236	473.46	2587.68
1024.49	1218.91	1272.52
1245.47	1940.34	2814.79
1969.61	1695.47	1693.54
974.182	1389.39	1481.12
1366.95	972.49	2858.96
1607.94	2108.49	4713.5
1025.92	2121.66	3309.27
1737.17	1533.52	6638.32
754.53	778.77	6563.66
771.245	1642.78	1424.73
1901.57	1020.54	990.339
670.214	3077.89	2627.74
779.358	2892.69	1964.64
876.709	789.62	3199.31
1303.08	2155.76	9216.07
870.746	938.4	4206.27
1868.48	700.51	2057.1
2112.37	622.24	1985.56
1736.23	523.83	2694.8
884.691	4081.38	3375.36
1514.08	4612.96	1655.93
607.904	4192.96	2639.24
1006.63	206.9	677.196
566.095	392.1	2226.15
770	897.33	2961.74
688.323	4081.38	1366.13
395.273	934.52	2476.03
618.449	4131.74	1294.19
650.058	2378.93	3423.71
1391.09	3497.88	2375.57
1655.93	1907.79	906.153
1451.08	443.24	1354.55
1901.57	248.74	714.441
1547.4	753.2	404.236
1839.53	3272.39	1263.73
1613.34	3351.42	639.813
1018.04	2622.25	4691.98
1732.5	2351.03	450.557
2118.55	605.97	1123.63
936.77	2544.76	1270.92
1277.32	3144.53	1964.64
1291.78	1611.01	2580.84
2332.08	2955.45	1469.07
1839.53	3476.96	2022.68
2209.26	2117.79	4226.64
673.119	486.63	1039.61
1345.49	506.78	432.193
952.615	3222.02	4951.89
1172.23	2142.59	3274.55
2160.02	2321.59	2375.57
1093.78	4134.84	4857.7
2796.98	302.98	4508.05
2087.71	883.38	2673.9
3229.81	2483.54	2135.09
1788.93	760.95	915.624
993.162	525.38	1534.21
1266.13	2946.15	3039.09
1784.19	3794.66	3829.86
984.704	2142.59	6096.51
1498.42	4189.86	3196.77
1528.07	812.09	3363.65
1012.33	547.85	2720.46
452.939	816.74	1237.58
2116.49	841.54	525.262
1788.93	798.14	1217.16
2238.86	4230.93	2104.13
943.643	5152.28	2261.18
1369.44	702.83	5785.56
2127.85	2076.72	5131.72
2089.76	3772.19	2858.96
2046.95	2174.36	452.939
2015.63	1873.7	1125.88
2864.96	2203.03	1555.35
901.436	3080.21	7344.66
1892.78	3654.41	5888.31
1073.12	4241.78	2489.43
1620.55	2412.25	1739.97
2195.58	1290.98	2359.22
450.557	3620.31	2096.94
916.302	2757.85	992.456
1042.5	2781.1	303.704
467.363	3677.66	264.074
466.394	1670.68	544.441
2480.49	1311.12	544.441
1604.35	3052.31	485.958
2517.47	409.15	1886.94
2120.61	252.62	3337.7
2310.48	223.94	4047.88
1717.61	1619.53	1125.88
1255.78	2243.32	4261.69
977.683	2685.79	2216.64
2040.87	2466.49	3084.98
1071.65	190.62	2251.6
1707.4	435.49	2699.46
1492.36	3143.75	3300.25
726.473	490.51	4047.88
2063.21	2399.08	1132.66
1210.13	1371.57	382.894
929.922	2192.96	2849.38
1015.18	1927.17	1787.04
1612.44	1799.31	1030.23
1462.2	2328.56	1727.84
868.763	976.37	4056.44
1488.89	233.24	852.325
1220.29	1366.14	2450.44
736.78	347.93	3936
1559.77	2076.72	934.028
2836.24	1590.09	3767.69
1969.61	1378.54	2139.24
2137.16	1343.67	2916.78
1905.48	503.68	233.678
1498.42	1585.44	1196.14
1150.84	874.86	3634.07
821.846	1445.18	2253.73
852.979	581.17	2561.52
876.709	854.71	4320.42
1062.13	366.53	1214.82
732.528	285.16	1852.05
860.195	603.64	1532.45
1575.75	3855.88	1627.78
1460.49	461.06	2357.04
1324.2	3398.69	2559.25
1463.92	1398.69	3291.24
1506.24	371.18	983.298
1459.63	2331.66	4787.65
612.888	963.2	1910.38
1018.75	1390.94	4635.35
646.064	194.5	1123.63
2130.95	821.39	3785.6
2263.32	1941.89	1459.63
1946.8	3590.87	1196.14
2399.67	1835.73	1760.6
3116.18	1249.13	2377.76
2430.51	1625.73	3066.33
2436.04	629.22	3000.9
988.224	918.25	1424.73
1947.79	883.38	2167.32
508.952	2268.9	3309.27
1519.32	2599.78	2279.34
1685.25	1604.81	6145.61
1348.78	1110.43	2259.05
1694.46	550.18	2158.98
906.153	1240.61	2399.67
2185.09	1405.66	3131.21
1378.58	1580.01	1237.58
1787.04	394.42	1237.58
2055.07	3903.93	1316.06
2835.04	542.43	3044.03
2607.1	702.06	2362.48
3030.45	389.77	3072.54
2524.22	429.29	3030.45
2114.43	2943.05	3727.9
2066.26	2050.37	1926.08
1633.21	1884.55	1316.06
2021.68	1520.35	1698.15
2373.39	2159.63	1997.56
850.363	665.64	1203.9
2407.36	251.84	3354.55
2063.21	307.63	2844.6
1934.95	363.43	768.136
1595.38	729.95	1100.46
3126.2	2809.77	307.23
3073.78	2591.25	1270.92
1592.7	2878.74	485.958
1283.73	1163.89	601.84
746.547	1163.12	1602.55
2208.2	1853.55	2632.34
1746.52	815.19	1100.46
2093.86	523.05	4305.7
1095.26	1523.45	801.413
1057.75	1347.54	651.774
1525.44	584.27	2432.72
2786.32	626.12	2299.72
1641.37	718.33	2233.56
1581.09	427.74	406.944
1412.07	597.44	597.997
2055.07	1461.45	1150.08
1036.72	1138.32	1797.47
1740.91	1005.81	2893.82
1917.24	5483.16	2362.48
1796.52	3440.54	1615.14
1059.21	3116.63	3957.12
1568.64	7191.81	6061.56
1253.4	494.38	6281.66
2201.89	678.03	1349.61
1386.08	1717.94	3795.26
1172.23	6526.17	1403.66
1453.64	2900.44	672.537
2307.25	426.19	4783
1494.09	6176.69	2275.06
2665.79	4277.43	2541.14
1730.63	5805.52	2645
2267.58	2140.26	606.247
1062.86	2605.2	706.078
3413.23	2013.95	1116.88
2332.08	3182.5	519.116
1724.11	3979.87	2727.48
1730.63	6183.67	938.143
1810.8	5005.83	1548.29
1266.92	1647.43	1627.78
562.9	909.73	1412.07
754.53	3525	1726.91
406.492	3822.56	2259.05
583.289	1790.78	1997.56
677.779	1009.69	2076.46
736.78	3228.22	2690.15
1381.08	5162.36	3853.47
1127.39	1655.95	3072.54
1829.93	1618.76	1412.07
527.319	436.27	2429.41
1407.86	3593.97	934.028
1901.57	4653.25	1303.89
1682.49	1123.6	1228.92
845.142	3676.88	2312.63
1290.17	7313.47	1038.16
1537.72	4502.14	1349.61
1173.76	733.05	3670.64
2037.83	695.08	3741.59
827.64	306.86	2745.07
1064.32	1611.01	2910.73
908.854	4225.51	5066.1
460.123	6259.61	4517.08
1405.34	3865.18	2794.61
981.19	1292.53	1270.92
764.413	365.75	2009.6
625.157	1585.44	4467.5
1556.23	6538.57	3670.64
2662.32	2732.28	4206.27
1320.94	6264.26	917.66
1824.18	2767.93	1532.45
900.091	1480.05	2200.84
476.615	4232.48	6012.79
1277.32	2564.91	4837.41
1086.38	7756.71	3192.97
2149.61	6701.3	3741.59
547.584	4355.69	4401.83
1939.88	876.41	1635.92
2273.99	1190.24	614.554
1494.09	637.74	3209.46
1429.82	1157.69	1681.57
1622.36	5979.87	3329.93
2232.5	5214.27	4305.7
1106.5	1034.6	1705.9
2134.5	1301.7	1828.9
1829	1191.4	1554
1562.4	4262.3	950.5
866.51	1380.2	4057.5
1118.6	4198.1	3044.6
2056.5	1745	2820.6
1285.1	1301.1	740.78
1625.4	3316	2648.2
1811.8	682.97	1072
3021	1998.2	1836.1
825.08	2508.2	1722.7
1401.8	3554.4	661.94
2461.4	1146.8	1919.8
1967.3	1267.3	2113.8
3008.4	1638.5	1647
1760.1	4608.3	2529.9
1972.9	1483.3	1724.9
2765	2058.4	2961.1
866.41	1934.5	1568.7
1186.1	1183.7	1923.2
1447.9	1083.4	540.33
938.65	1091	1826.5
3335.5	1093.9	1732.8
2560.7	4092.7	1065.4
3703	296.09	2112.6
1962.8	1279.7	1769.1
2473	3926.9	2231.8
2832	1223.9	1478.3
2768.3	2104.4	1722.4
2412.6	2362.7	3241.4
3471.7	1914.7	2585.8
1447.9	1608.9	1105.8
1846.2	6422.7	1932
5064.5	677.71	2378.4
1345.3	685.85	1531
1660.9	1530.7	2678.7
1854.6	1705.5	1632.5
3181.2	1353.8	2880.3
1803.1	674.72	2036.7
1666.6	1361	2115.6
2343	2400.4	1146
1160.5	842.5	618.66
1456.5	1457.3	2311.1
2549.9	422.33	679.56
1227.5	2324.6	4836.7
2134.6	972.46	1199.6
2599.5	686.06	777.26
1619.9	3198.6	507.15
1618	672.35	2230.2
2103.7	2150.2	2510.5
854.45	2533.3	1989.6
1415.3	549.51	1317.1
2945	3267	1390.9
1030.7	947.82	573.11
1579.1	1265	887.64
1778.1	1032	1114.6
2479.6	917.73	436.45
2320.1	1979.7	1651.5
2053.5	1045.1	1019.6
1767.9	811.17	947.21
1329.7	1747.3	1115
1321.3	940.71	1667.2
1190.5	2336.6	1912.7
3157.1	1956.9	2249.3
1182	2521.1	1001.2
1264.2	567.03	915.88
877.33	1461.2	1377.5
1824.4	2509.1	2380.3
2046.3	687.71	1487.8
2350.4	5007.9	2160.9
3096.8	2273.4	1731.1
2159.4	1473.3	3506.9
2002.3	716.46	974.72
1174	909.18	1264.2
3251.1	848.06	1317.5
2819.4	1521.7	1164.8
3436.1	803.34	3171.5
3730	5210	1662.9
3113.3	1092.8	1955
3016.4	1554.6	1053.6
1030.2	1637.2	1671.1
2080.2	1049.2	545.38
1265.3	1691	1196.7
1128	2457.3	2016.7
1245.9	520.13	3173.7
1245.4	5746.7	1406.5
1868.6	3657.9	1666.3
3652.9	2113	1181.9
2017.8	2318.6	1915.4
1074.8	2789	1209.1
879.6	657.41	1693.8
1815.3	1532	472.11
2647.3	2809.4	833.95
1227.8	1372.2	397.7
2277.4	1347.6	2835.7
3061.6	6268.7	1311.8
2163.4	2046.6	2002.3
2969.4	2223	2203.3
917.94	605.26	1962.4
1072.6	1783.3	486.04
3495.1	1348.6	2939.4
899.18	723.88	2989.8
1637	855.79	1989.5
1611.4	4129.1	2517.9
2171.3	870.74	2621.5
1615.9	3272.7	1951.6
2495.2	307.32	2863.9
1237.3	1001.8	680.6
1199.4	3322.1	1502
1060.3	1363.9	1122.6
1708.9	4301.7	322.16
2022.5	395.95	4408
2346.8	3266.7	2816.9
3373.8	1440.2	1946.7
1210.7	733.67	2165.2
1324.3	2551.8	566.1
797.67	1002.2	738.41
2452.8	1129.1	1587.7
910.93	320.41	2591.1
2142.8	1728.8	379.77
2062.7	2131.1	1906.9
1320.5	808.39	1032.2
1064.5	754.9	1809.6
1330.9	1891.6	1210.1
1114	939.68	1050.6
3063.1	1511.9	829.51
1470.2	1895.6	1976.5
2595.5	1851.8	3327.2
2705.5	2635.5	3249.9
2930	4180	3697.6
2928.1	2243.2	1294.8
1159.9	1752	658.03
980.7	3271	855.48
926.08	1657.2	1888.8
3498.1	1812.1	2507.4
660.81	3340.1	2271.5
1219.4	917.32	2085.9
2288.7	5656	1369.9
3747.2	1602.3	1287.5
1135.2	2261.8	4022
2172.5	1353.4	2306.2
2172.9	1983.8	841.37
2783.3	1597.7	1965
2128.4	2354.9	1639.3
1256.6	1130.2	508.49
987.3	1302.9	1596.3
1030.5	1232.7	1407.1
2149.5	619.07	1726.2
1647.9	1113.2	2430.4
3862	1396.5	1320.4
1384.7	560.84	1803.9
2311.5	2865.2	1182.4
1037	792	3775.7
1698.2	1282.2	3082.6
1158.7	3456.5	545.9
1945.6	2692.4	835.29
1526.4	1145.6	2443.7
2450	1456.7	999.15
2719.3	895.78	893.51
3257.5	1650.1	320.2
1679.7	2476.6	948.55
1915.8	1658.7	996.67
2709.6	4491.1	1318
1021.7	1555.8	1618.6
2618.5	836.83	1065.1
3709.9	3752.1	1349.2
2758.1	3179.2	1062.3
1073.2	3908.2	1099.1
3540.7	1606.8	1938.4
1478.5	1430.1	672.87
1812.4	3833.8	3783.4
679.46	878.05	601.34
2617.9	1578.1	3336.8
785.92	2804.6	714.09
2009.9	1451.3	1982.5
2515.5	1955	1193.3
2971.4	1111.3	1525.5
2610.9	1191.9	1951.4
1632	2142.6	1688.7
2919.3	1004.4	438.61
2535.2	1164.8	1262.7
1915.1	883.21	947.1
1066.3	1765.6	1292.3
1485.5	912.58	1761.5
2523.6	1344.9	748.72
1968.9	1424.6	2647.9
1604.5	1275.3	1335
1400.8	720.99	1555.1
3533.3	965.65	1489.8
1705.2	594.95	835.49
1862.1	1306.1	1308.2
3239.6	1046.7	980.18
3594.4	2507.5	1397.3
1769.5	2102.6	3053
3277	354.42	4780.1
1259	2565.5	1892
835.59	1757.8	1463.9
1251.2	2962	2035.7
1688.9	474.99	2299.7
1783.3	1889.4	1524.1
2292.7	2921	1323.2
1547.3	1441.1	2040.7
1689.5	2039.2	3129.4
901.76	982.45	1319.5
923.3	1214.2	911.44
1816.1	717.28	2135.3
1716.5	4476.9	1290.7
1725.3	878.67	2155.9
3158.2	640.92	1412.2
4707.3	2219.7	2523.6
1731.5	2301.8	950.4
1911.8	1001.6	2329.9
2233.2	403.58	879.91
1372.4	1517.4	1215
801.38	1545.8	1552.9
1943.2	1118.5	3087.3
3473.6	1366.4	3226.6
1883.7	1888.7	2112.7
1508.2	1696	1624.1
2470.3	958.54	1489.7
2343.2	1744.7	1054.2
1366.5	2481.1	2031.2
3956.2	1446.8	630.41
1538.4	794.68	1980.8
1527.9	3262.4	1818
1245.7	515.7	2895.2
2343	1027	1886.4
2817.3	1413	1620.1
1979	892.59	1560.6
1633.6	3095.9	447.27
1356.8	1080.5	2167.3
2532.4	1278.5	2561
1685.2	1084	1994.8
1669.2	2471.1	3290.6
2825.9	1357.5	1048.3
2863.1	2791.6	2746.9
2776.6	4694.6	1486.7
3009.8	2933.3	4463
2268.5	1442.8	2198.8
933.71	1825.3	1857.9
913.82	1033.6	2694.5
2087.6	905.16	2204.1
1000.8	3885.3	615.15
1081.1	3600.1	1102.1
1248	4616	1195.7
1378.8	3928.9	1886.6
2474.4	1184.1	1837.7
2621.4	4563.6	1563.3
2047.5	2283.7	2750.5
2405	2470.2	1597.7
2775.2	1452.5	1596.2
3120.7	1206.5	780.66
995.95	1678.5	2765.9
2283	6307	1448.2
1851.6	3860.7	744.49
1700.8	2638.5	1363
1418.2	1959.6	815.5
1073.6	1052	1074.6
923.19	9060.2	1194.2
1344.2	1032.8	1207.8
1057.5	1415.9	3070.3
2079.6	1960.3	2152.5
1891.1	4141.1	2746.7
1672.1	927.42	1548.2
1553.2	539.71	677.09
2992.1	1183.1	655.24
842.4	471.49	2425.3
2072.8	3093.2	1264
2652.8	421.2	865.69
1957.3	4507.7	1779
3029.5	976.06	1588.9
1576.7	2054.3	1154.1
1047.6	1624.8	1825.4
2107.6	1474.5	1032.5
1428.4	7547.9	1620.3
1668.1	2148.1	2872.9
982.45	1714.4	1239.7
2658.3	3023.1	245.59
1280.9	509.93	894.75
2210.1	1874.5	832.09
2639.9	1562.2	2470.1
2813.9	2571.9	1901
3281.6	2581.1	1701.6
836.42	4439.4	1938.2
1011.2	2610	2287
2229	6141.1	627.21
1249	2082.9	1082.5
964	1435.1	955.55
1817.1	1116.4	1455.5
2972.6	1471	2763.1
2787.2	1655.2	2373.7
1500.5	3772.2	1264.2
1690.7	1660.5	1490.7
2160.3	1033.2	555.17
1452.5	2394.3	1385.9
1231.6	332.05	1311.1
1790.1	438.72	1307.7
2064.1	4901.5	494.68
1717.9	3462.9	2591.8
2270.3	531.16	971.63
771.18	1656.8	1514.5
1169.6	1753.7	967.71
2412.6	4645.5	2124.4
4774.9	5262.8	5808.6
2643.2	260.43	2906.5
2586.3	1183	1051.6
2003.7	493.13	1391.6
1248.3	2538	1380.4
2775.9	499.01	978.43
2233.1	1023.5	1571.1
1810.4	2396.3	3340.2
1458.2	1489.6	685.75
2021.3	700.18	2724.9
1284	2685.6	1909.7
950.3	7887.9	1891.8
2329.1	2652.9	1614
2962.9	4269	748.1
3403.8	1184	998.22
3286.2	1177.3	2402.1
1347.2	1774.2	562.39
1112.6	531.16	1678.2
1967.9	2106	1151
1749.4	2625.9	1736.4
2432.8	1623.4	1545.6
3350.5	2979.7	1452.3
1231.3	3516.5	929.69
3207.5	735.01	2305.7
2450.1	3513.4	1350.9
2754	839.92	1544.7
1168.1	2552.5	2709.2
1590.4	5937.5	1330.6
1837.1	5567.8	2122.3
1189.4	3000.8	2143.5
2271.8	946.38	747.69
2954.9	1028.3	385.13
1115.6	868.16	1436.7
2136.9	1130.6	2001.9
1728.3	2057	1701.4
1119.2	2304.2	1476.6
923.91	2085.7	1715
1063.8	2999.6	1024.2
1234	609.59	3321.5
2004.8	664.93	2339.8
2462.6	1417.6	1579.4
2924.1	1856.8	1328.9
2732.2	4843.7	1253.7
1336.4	2062.8	4095.2
1816	675.34	2595.3
573.11	2854.6	370.6
771.29	3200.1	4354.4
2103.6	1693.7	1846.5
1244	2566.1	1865.7
867.85	443.77	1725.4
2706.3	2002.1	2523.8
1491.9	921.75	1895.1
2611	774.48	1929.2
2328.6	1377.6	1288
1184.2	1024.1	439.23
2775.5	1682	1055.3
2544	1809.1	1512.3
1508.2	3876.5	1879.4
2785.8	1434.9	1765.7
1846.8	1496.9	1539.7
1250.9	8239.9	1226.6
1924.7	3196.4	2314
2716.2	1089.4	1871.1
1981.6	3731.1	4339.1
3198.4	2300.7	1415.2
1387.8	1518.9	1911.9
860.02	1949.9	492.93
2315.3	1265.8	2696.3
2502.5	2658.3	935.97
1305.5	5089.3	1417.8
1629.9	1300.6	1818.7
1331.4	1792.5	612.37
2795.9	4058.6	1028.6
1712.2	3311.3	2028.8
1271.3	950.61	1001.2
3418	1840.4	2513
4624.7	1769.1	2018.7
2346.3	5761.7	1437.8
3753.2	1066.3	957
1238.8	6873.1	613.5
2819.4	427.9	1609
1064.4	1712.8	1394
2259.8	1594.1	1507.5
2446.3	2991.6	1752.3
836.52	5503.3	3287.6
1937.1	2366.8	600.11
2122	1315.6	1585.1
725.63	1186.1	1586.3
3277.5	2564.2	791.69
2764.5	4461	1709.9
1652.4	3597.7	3715.2
1634.9	2189.1	406.05
1642.8	2444.3	1470.9
3753.9	4124.7	2180.4
801.79	1050.6	1160
2888.9	2922.5	702.34
2702.7	884.13	1429.4
4469.5	7705.4	1036.5
3475.2	1546.4	1630.2
1426.7	2246.4	4465.3
1211.1	2713.5	1808.2
2006	1339.9	1204.9
2413.7	1062	1806
1231.2	718.52	792.52
3000	1962.6	2798.7
1138.6	5794.7	1837.8
1350.2	1649.8	2403.4
2589.7	1932.6	1299.7
2663.4	2028.7	1700.5
1617.4	1117.8	1497
807.05	294.33	497.67
1527.2	2862.1	554.86
1829.1	2954	1014
2049.7	2559.3	1251.5
1163.3	1823.7	1574.4
3202.8	1051.9	1829.7
1434.2	1152.2	2897.1
2518.2	5184.2	1219.4
2399	3835.2	2300.7
1706.1	3785.9	2178.4
1691.8	3453.6	1362
3440.8	1594.1	2792.3
1403	1344.5	1863.5
1305.7	3004	1009.5
2736.9	4669.5	574.45
1229.2	3391.8	1099
3172	1822	1521.2
1612.3	1237.3	811.48
1936.4	2867.2	582.9
2167.7	3982.6	2353.5
1124.5	458.3	2174.5
2535.1	1244.4	578.57
1038.9	1263.1	3332.4
1636.7	2077.3	1803.8
1798.2	3669.1	1729.5
3529.6	927.83	962.05
2155.8	519.31	684
523.74	2527.6	3400.6
1684.9	3558.6	2642.4
798.8	1523.4	979.05
2072.6	1883.1	2927
1210.1	1616.9	1535
2493.9	3170.4	1389.7
2190	707.08	1678.2
2778	2103.2	1004.9
2188.5	3423.8	2532.9
2700.2	478.6	1799.5
1153.4	1008.3	613.71
3215.2	1918.3	3258.6
2540	1630.8	408.42
1251.4	3879.3	1826.4
2503	1620.4	1603.9
2967.3	2178	1781.6
699.15	804.47	320.82
3153.9	2162.3	854.45
892.89	1210.8	2382
2041	1708.8	3013
2215.4	4745.3	1232.1
1808.9	1665.8	1306.4
1289	967.61	937.83
3116.3	1406.1	890.94
1142.3	1451.7	1177.6
2560.9	1951.8	1554.8
2284	5521.2	1038.5
1951.6	2287.2	1859
2435.7	1717.4	1188.1
1301.4	1833.8	893.51
985.54	3024.9	2060.6
2558.5	1881	1424.1
2506.8	2692.7	1906.2
2203.1	956.07	1268.9
1987	1413.5	1865.2
1389.7	1210	1841
2716.3	4541.8	1807.2
4954.2	1027.1	2243.6
3627.5	2028.2	404.3
1783.6	2768.1	800.04
1814.2	1992.4	1797.4
3317	219.31	1502
1524.6	3033.2	3129.2
2713.1	659.67	1227.5
1949.8	1856.4	2383
2316.7	1181.7	115.28
1325.9	3965.1	917.53
3222.3	4766.6	2150.3
1268.2	7627.6	1643.8
1156	778.19	1830
2808.6	901.96	2304.7
2075	1699.8	5015.5
1961.7	3637.2	1328.5
1768.1	573.72	1330.4
1538.3	2602.1	1236.1
3473.7	2191.6	1212.4
1413.9	1846.1	2813.9
1425.2	1757.7	853.53
849.92	821.99	1830.5

## Sheet: Figure 1F
WT	Sgcb	SgcbTG
2871.17	4878.06	1272.88		500 fibers each, n = 3 biological replicates per genotype
3360.67	3116.91	3376.29
1970.02	1754.98	2436.46
2707.25	3467.23	1966.64		All male mice were used
2731.83	2227.93	660.506
1566.19	2800.68	3272.47
1159.06	9916.39	2473.34
2767.62	1739.4	1067.31
4521.48	1297.92	2876.31
3372.7	1527.3	1791.34
1484.23	3039.83	559.065
1056.94	2527.96	716.082
1218.09	9865.18	3523.91
2024.73	6272.85	2023.56
1281.64	5011.18	2463.83
1687.64	3322.79	1719.13
2891.43	2736.51	157.017
2716.3	3086.06	1562.01
2282.54	3691.67	1313.27
3196.44	1445.69	3190.97
3344.53	1241.15	2680.66
2410.47	2129.98	2339.77
2808.75	980.92	232.221
2837.44	3020.19	1886.17
3345.55	2657.64	2151.97
2943.16	3110.43	1543.21
2062.99	1702.69	1057.29
2413.86	6030.36	2670.64
1857.93	5397.91	1558.3
2037.28	2603.85	856.985
3140.6	610.86	3099.86
3211.35	1666.28	1870.37
1673.86	1020.41	1628.54
5049.44	1610.7	1983.38
2854.1	2211.27	459.999
4238.68	990.79	806.264
774.353	544.53	3055.75
4699.28	3867.99	234.803
4260.79	5821.34	2249.48
2035.22	483.44	1367.5
2949.64	4334.15	2767.54
3373.42	2570.38	1033.63
1486.59	2830.76	1438.16
2723.81	1675.69	3316.99
3253.21	554.91	1292.4
1879.42	9073.53	3606.96
3833.41	647.88	1271.53
3914.54	3592.48	2792.02
2829.63	2087.4	1662.84
2355.97	5405.93	1336.61
2720.62	4915.54	1484.85
3154.49	1197.19	1285.27
1528.86	4373.95	2363.42
2194.93	502.11	178.607
2489.55	552.86	587.266
2639.89	3752.4	751.721
4101.5	3311.74	548.632
2448.93	4099.22	1547.24
3935.01	526.79	2209.61
2121.6	2286.39	2107.86
2233.28	3490.52	1170.81
1411.32	4840.58	675.898
2383.94	720.28	1303.66
3010.51	1402.04	195.962
1814.64	1354.53	878.575
4097.9	238.79	2011.99
1882.1	884.35	1136.62
2674.86	407.24	2120.36
3875.26	459.69	3064.63
1515.28	4411.59	2225.1
2607.61	5921.3	2343.69
2767.41	2496.8	1078.46
2721.14	1774.57	2181.51
1490.91	3069.25	2323.34
1108.47	1427.95	1857.35
3056.89	1666.74	2700.29
1088.52	2020.45	1828.43
1430.24	4547.95	2318.49
2187.93	4732.75	1923.26
2983.37	5178.24	1269.57
3868.68	1498.3	2676.74
3136.08	4478.69	2606.08
2217.24	3263.51	1012.66
3408.08	3338.42	948.096
1575.75	1559.23	1431.44
1461.6	910.58	3334.35
2113.58	2001.17	1513.67
2551.05	4628.78	1080.84
1949.35	5431.53	1079.6
3442.01	569.05	1588.36
2743.14	1882.7	1013.38
3309.87	1242.08	1905.49
1405.87	1202.74	1280
3573.44	1346.2	755.853
2604.42	4871.89	1496.42
2912.2	622.89	2207.95
1849.71	5183.23	1672.03
4342.75	3809.83	1797.54
3165.28	1742.33	1778.74
2361.01	6350.75	849.341
1794.07	5455.13	2225.21
3396.66	1624.32	1524.93
2771.83	5372.76	912.561
2503.33	489.15	1852.81
1721.88	7009.12	1786.38
1906.06	4711.36	2667.64
1440.93	2643.81	1916.03
3933.16	2324.8	2765.68
2068.44	469.87	2176.66
2719.18	2918.07	833.949
1218.71	4472.78	1997.53
2496.23	1976.8	2094.32
2453.97	5607.44	1909.31
3351.11	1234.05	1592.38
2598.04	4261.96	1770.06
2412.83	2285.78	2310.74
1950.28	460.61	3154.91
1681.98	2506.52	1698.68
2876.01	2662.93	1790.1
2376.02	384.72	1725.33
1208.11	1573.93	1463.88
1947.5	2539.07	3118.97
1976.61	1770.56	2487.69
1244.52	4416.68	1499.72
1101.47	3433.29	1193.13
3100.91	3313.9	1534.02
3275.83	5964.64	1015.45
1438.47	5257.84	1053.05
1513.12	2680.52	1539.8
2366.87	1509.86	1546.73
2231.12	1017.17	1547.76
3460.32	2738.67	537.992
2793.12	667.16	1256.24
1106.82	4203.5	1587.43
1484.85	3340.27	159.187
397.871	3596.8	387.482
3882.36	2391.24	2041.02
3604.08	3026.36	2275.93
1438.57	3449.18	1198.7
3254.65	2220.68	2779.31
2851.84	359.57	1750.64
2141.86	1985.59	1507.99
1932.39	4679.69	2344
953.39	6136.49	1803.22
1060.24	1532.69	1631.02
1248.94	326.87	1336.1
1697.2	1271.38	1647.86
1341.9	2450.93	2794.5
3589.69	6242.46	3426.08
1483.92	4586.51	2444.1
3223.49	5861.91	586.956
3146.36	6289.66	1550.13
2734.61	3632.13	1943.19
931.074	732.87	1673.68
1836.44	2410.57	1960.03
3053.4	2876.89	2591.82
2906.34	2865.16	1640.63
2421.16	7523.25	2051.87
1136.54	767.27	1617.38
1137.16	2878.89	1762.52
966.964	2318.32	1506.44
2399.16	1694.51	1649.51
1524.03	2152.5	1868.61
971.694	325.79	1672.03
1012.01	956.65	2149.28
1642.39	2548.17	2217.36
2248.5	3011.86	3987.52
441.988	3403.98	2146.28
847.469	1886.71	3295.82
2820.89	2204.17	1046.95
1022.08	2007.5	1944.85
2695.53	3733.78	564.127
1930.53	2636.71	1157.18
1091.6	3995.87	1899.19
1091.6	3255.28	3220.72
3007.74	7643.11	1849.71
2689.05	1841.21	1696.82
1453.58	5977.29	1747.65
1613.6	4710.23	1946.4
1641.05	935.1	536.442
2460.55	2461.94	3660.68
2811.53	3845.93	1633.91
3671.13	2210.04	2210.12
3166.62	1980.66	3048.93
1860.81	228.76	1877.7
1224.46	1168.96	1635.87
3069.13	188.5	2621.16
1746.77	387.18	2579.22
2431.34	1088.59	3798.48
1488.75	3887.58	3060.7
1271.36	2238.57	1938.34
2537.47	1478.86	1798.68
2168.39	3329.94	2653.39
1478.88	2800.07	1975.63
2620.05	3738.57	3439.51
2304.34	3738.57	1666.35
1667.38	2483.38	1859.52
2325.11	2080.46	2033.17
577.834	865.23	1304.28
1288.63	951.61	2588.1
422.963	2626.53	2333.26
886.238	4997.15	1441.46
698.049	1162.63	1674.1
2602.57	1788.3	2342.56
3352.34	582.16	1389.61
1714.58	2259.86	441.818
3747.85	3366.81	810.293
2099.91	3648.63	1847.85
2605.55	3107.04	1049.23
2883.2	1799.87	1402
1730.72	509.97	1256.45
1730.72	927.85	1263.99
1663.68	711.64	1383.92
964.496	2143.55	2054.04
1555.39	2778.16	705.546
1691.34	6451.48	1063.38
786.796	4677.99	1826.46
2435.46	2055.78	1433.4
2136.93	1581.29	1932.66
2796.1	3861.51	2072.63
828.753	1624.63	1682.26
1064.76	2585.34	589.539
527.547	780.23	754.2
595.522	707.73	1260.58
1832.84	972.28	1963.34
1692.47	597.28	1632.36
1368.64	2009.96	2452.05
1812.99	3144.52	1880.8
2573.36	1637.9	1478.96
1422.94	3278.73	1988.34
1003.26	2846.34	2402.06
1375.63	1572.18	2003.32
1414.09	2440.8	1813.24
1715.61	2549.97	1774.4
2885.98	2355.96	1174.53
1980.51	2082.62	1128.25
1523.1	1539.64	1730.7
2085.1	3928.66	2791.3
3629.89	2915.25	3355.53
2840.22	1521.64	3724
1362.47	3736.25	3453.45
1498.83	342.76	1818.41
1907.19	2424.76	1935.34
1337.07	2265.41	2666.51
1375.53	1994.23	1319.46
1287.09	986.78	2114.47
1255.21	242.95	1775.43
1148.26	802.6	2068.4
1613.18	769.43	2025.53
2190.71	4862.17	775.274
1739.16	3664.52	476.631
1689.69	2804.85	1633.91
2026.89	3504.56	1860.55
2240.17	2381.36	1390.02
1214.8	1621.7	2463.11
3041.06	2240.73	2267.04
1758.8	4510.77	1802.7
1255.73	2020.92	2380.16
3799.99	4097.68	2244.42
2427.13	4324.48	2403.19
1359.9	3942.34	2065.81
1633.55	3172.75	704.719
1904	6385.15	1788.45
3021.21	4148.27	2902.76
1833.87	2593.67	2162.5
2087.05	3118.92	1804.77
3990.13	8186.1	1478.96
1041.73	1756.21	757.816
1983.7	4650.99	2324.58
3108.41	1597.95	978.88
1339.02	310.98	1041.07
2908.81	1898.28	2151.97
3489.42	1237.45	2971.35
1489.68	375.15	2124.9
1632.21	948.37	2484.08
1276.29	1079.64	2157.03
1710.26	355.56	2258.78
1365.14	1377.26	2718.78
2663.14	3441.31	3145.93
1545.52	4805.87	781.265
2547.03	3918.27	2399.06
2522.87	2948	1458.51
1905.65	3796.72	523.736
1230.22	6413.07	2406.09
777.541	2328.04	1860.55
921.202	2885.37	2287.29
2440.39	2456.08	2715.37
2249.22	6304.01	480.763
1182.61	882.66	2153.21
792.76	693.85	1635.05
1520.12	691.38	2045.05
934.365	741.51	1415.43
1121.42	289.39	1709.73
1658.23	2352	1812.62
1992.03	1695.59	2220.45
2409.13	848.87	2933.34
1293.37	945.9	2576.95
1984.32	1295.6	1712.01
1796.95	507.5	1595.9
1725.38	1301.46	2594.82
3122.3	1135.95	1971.29
5086.15	1031.05	1993.5
1694.84	470.95	1753.64
1801.27	393.05	2794.91
1187.34	804.65	3116.07
2402.45	2110.69	1635.67
3243.13	389.5	2138.02
1788.93	504.42	1883.38
994.318	2365.22	2420.14
1607.01	406.62	1733.29
1810.63	703.87	1663.25
1890.53	615.33	2022.43
2246.14	1845.53	1785.87
1597.35	623.51	1885.76
1448.13	2444.97	2132.44
2166.13	1212.77	697.488
1909.35	1066.53	2237.71
1411.73	396.75	2881.89
937.347	778.84	2203.41
1354.96	653.12	2244.42
1076.89	778.07	2433.57
1585.93	1322.91	1291.37
2645.96	731.49	2204.03
1123.38	1786.29	1880.28
1197.32	7085.94	1688.04
1225.9	7498.73	1705.19
1480.22	6382.83	1138.69
1630.46	2838.17	1798.06
1415.53	6018.74	3118.97
772.81	7334.96	1948.26
1106.1	6293.37	3187.04
1592.2	4640.81	2715.89
1419.44	8628.2	2479.43
1579.25	9691.02	1972.94
1703.58	3896.94	1984.52
1900.71	3774.04	2263.43
1598.68	7779.63	1416.98
1222.2	3099.79	2621.26
1004.09	6684.87	2010.65
1331.62	8629.89	2024.8
1245.44	5269.72	955.224
789.264	8519.14	2376.03
1551.59	5364.74	1499.83
2157.39	5320.78	1173.6
2629.71	852.89	2599.26
2866.03	1371.96	2052.18
2877.03	1301.93	2420.96
3418.88	2776.93	2810.92
1988.64	2527.96	1814.38
1253.16	3304.64	2658.45
1992.03	699.4	2632.11
2125	1370.57	1776.36
1729.29	734.72	1587.94
1756.74	592.65	1569.14
1783.48	1015.16	1759.42
934.262	1481.64	1884.62
1954.39	2319.87	1191.16
1622.34	1833.96	1937.31
2723.91	1114.97	2381.71
1874.28	300.34	603.794
1810.42	844.71	3222.99
1690	751.38	1739.8
861.455	860.44	1781.84
757.488	537.74	1311.72
2955.6	1960.14	2254.13
2287.37	579.39	178.297
2886.39	800.75	2797.18
1437.95	898.7	2575.6
1888.68	1675.69	2614.03
1328.84	2357.04	2154.86
737.743	1760.53	1847.95
1704.6	1686.95	2217.15
1269.3	1663.81	2280.06
2068.03	578.15	1204.28
651.773	1630.96	1631.33
1023.11	1053.11	1986.68
1414.61	884.66	1789.59
1624.8	2179.03	1433.4
2236.06	2295.08	2222.11
1131.6	2135.99	3582.27
1317.02	2850.82	2656.18
2655.42	1398.49	3874.72
2456.85	2795.75	1868.82
1546.96	1821.93	2234.19
2378.07	982	887.769
772.296	3803.05	713.5
1542.33	1325.84	2057.86
1328.43	1771.79	2107.86
457.825	3652.49	1126.81
318.688	1471.61	1972.84
1777.1	1223.56	772.175
471.604	1472.84	1595.69
1867.81	7317.32	785.707
735.584	7559.35	1170.81
1797.05	10629.4	2707
2599.58	4479	2501.43
1737.41	5649.5	1256.76
2250.35	1480.86	2874.04
544.412	8238.54	2307.33
1526.6	4553.66	2255.16
1986.99	8164.6	2015.09
2408.1	8295.93	1749.2
1378.51	7850.74	1682.57
3874.23	9271.45	2898.93
3420.93	7658.85	1956.42
4010.8	3383.31	2028.73
2212.72	4894.57	2277.58
2381.88	5108.98	1806.42
3513.59	4697.73	2067.26
3690.67	1577.43	3792.28
2314.01	820.65	2312.91
3553.28	3581.69	1214.2
2513.3	5469.63	2734.69
2599.58	8955.37	2715.06
2675.78	7487	2525.5
1963.44	6517.35	1448.07
3489.93	3174.6	2318.28
2403.58	4022.55	2952.96
1534.72	5133.66	2075.21
2032.96	7610.25	2287.29
2204.59	7781.17	1771.4
1685.48	10049.5	2661.86
3061.21	8297.78	1103.87
1372.75	9161.61	1512.33
3834.85	2461.32	1304.28
2231.23	4218.77	2211.16
1076.28	493.93	1664.28
2477.52	5845.71	1577.51
1553.44	5789.41	2356.09
1768.88	9296.28	3583.72
2137.03	3639.07	817.421
2129.62	621.81	1497.14
2154.2	5657.98	873.616
3032.01	6691.81	1667.9
1493.17	3636.91	2058.38
3619.51	4041.37	1568.11
2186.18	2762.89	1384.96
3872.69	937.42	657.098
1500.48	2111.77	1852.91
2273.18	6106.41	2092.98
2857.08	9597.54	1936.17
3175.46	11985.9	1655.4
2972.57	6391.78	2751.22
1652.78	6810.74	490.783
2695.01	10548.1	1766.65
3695.5	7354.03	1872.85
2530.27	11671.1	537.475
2014.55	6134.94	1549.72
2579.43	824.96	2991.8
1914.7	2065.81	1486.6
1618.84	1246.09	2043.09
2924.24	1637.44	1646.1
4253.39	11312.9	3024.96
3504.85	7278.45	2567.55
1597.86	5900.78	2521.37
2672.39	7122.19	1595.07
1613.49	3647.25	2715.27
2481.43	5518.48	1520.18
3056.59	3073.41	315.481
821.657	8446.27	1383.41
3211.76	3039.01	708.232
2953.44	8608.6	2893.46
3370.13	2460.7	1443.12
1803.43	5308.28	613.711
3667.43	3793.17	795.108
2910.56	1736.31	2661.96
3062.55	5314.92	1062.66
4404.66	1090.13	2772.08
3576.52	1709.78	1412.85
2852.15	6656.95	850.477
2516.08	5666	1742.27
1983.91	4859.86	2047.22
2342.49	7273.36	1906.21
2985.22	1494.28	251.331
3685.12	7435.94	1695.89
2993.34	5013.34	2801.94
1022.91	8523.76	2398.03
3216.19	6631.34	2924.66
2623.34	7233.87	2858.34
3780.14	6133.56	1683.81
2570.48	1858.64	4086.9
1853.51	991.87	1745.27
2031.21	7940.36	2008.17
1779.57	9285.33	390.891
2795.38	3020.65	1540.94
2969.38	6889.26	1595.28
2252	8071.02	2401.85
3362.93	1848.77	2609.49
2146.28	1080.41	1723.37
1810.83	5362.43	2022.32
3642.44	1052.03	1930.8
3536.62	4516.48	3060.7
1396.1	4018.7	2670.54
1452.55	4749.56	1415.02
2758.05	3834.36	1143.54
2622.62	980.3	3384.45
2799.29	607	1545.28
3121.37	112.14	552.454
2484.2	540.98	304.945
2109.26	2480.68	1478.55
3411.92	4481.95	942.193
4022.25	1710.22	1943.26
3910.73	702.671	1943.26
5766.82	1090.45	4001.37
1891.81	2138.17	2527.88
625.157	1880.41	668.319
1891.81	295.446	3468.66
3923.36	474.752	1395.96
5059.72	896.6	1190.29
4926.68	3963.13	1618.85
2114.43	1724.99	529.984
1824.18	489.367	3670.31
3822.92	411.727	1783.99
4936.12	4224.73	373.292
7645.42	2931.7	845.689
4936.12	5450.86	1340.13
1448.52	2233.75	1957.14
5537.65	1404.72	1984.13
6019.75	2638.22	769.445
3767.69	4030.76	1742.61
4217.9	1070.91	1208.44
4285.13	620.169	1691.35
2323.42	702.671	1637.47
1343.03	2423	1618.85
6031.93	978.845	1494.79
3034.15	1768.71	3713.63
6687.72	590.92	1555.38
1091.55	121.161	1208.44
1194.59	242.115	1753.13
1382.75	1444.2	1000.34
2190.34	1109.38	1668.15
1799.37	3105.4	4101.45
4286.6	3032.96	2650.56
5924.48	7796.25	3419.44
751.454	1981.74	1753.13
4505.04	4773.02	1505.34
1187.63	2956.2	1262.24
1015.18	3032.96	1577.78
1405.34	3182.71	1709.51
4585.12	2519.91	1262.24
5023.12	566.897	1691.35
4197.55	707.721	1295.22
1530.7	605.456	1206.26
2283.62	11554.9	2000.04
2704.12	4074.65	1816.91
4682.77	702.671	3341.42
2089.76	5475.46	3401.07
1310.37	2868.96	1889.11
4517.08	5199.32	2015.07
4015.14	2490.16	1072.56
2501.75	436.2	3895.97
1470.79	586.306	3815.25
3493.57	3260.98	3351.12
5037.43	10897.5	3505.8
3134.98	1477.82	2724.47
1180.68	1434.28	1262.24
2656.54	1240.53	1072.56
3366.25	2723.15	5372.8
2434.93	862.755	2534.21
3106.18	7102.88	2509.99
1508.85	5973.6	2031.11
1556.23	6226.11	1816.91
3371.45	8067.26	2097.79
2268.65	5450.86	1989.74
1984.56	6866.45	2534.21
1194.59	2635.78	579.351
853.634	8876.67	140.331
3132.47	1574.4	3171.54
2574.01	2834.68	653.764
2235.68	939.82	2031.11
2639.24	1637.27	802.358
2645	4364.95	3070.8
3145.03	3182.71	944.769
2256.92	1870.11	1313.4
2410.66	1303.26	2897.87
1567.75	2097.68	2062.41
4167.11	1561.22	876.45
3574.86	1327.4	1957.14
1223.42	1400.27	1742.61
2230.38	280.918	2212.64
2389.8	484.645	928.087
2284.69	329.473	1072.56
1071.65	1070.91	2138.32
1975.58	721.704	610.544
2095.91	387.492	2581.93
3999.54	251.828	109.242
2118.55	411.727	1835.72
2986.19	295.446	1858.25
3264.29	2054.36	1439.38
3654.36	1404.72	1307.33
874.719	1768.71	1142.32
4139.66	605.456	5619.93
1397.79	1632.47	2674.36
764.413	663.529	4266.91
1773.79	663.529	645.748
3366.25	4118.78	3935.33
3124.95	1342.17	4495.88
2903.48	2054.36	3980.17
794.448	2423	1715.58
2745.07	3435.68	2575.54
3122.44	2446.46	1247.38
2960.52	2330.28	3568.15
1386.08	4364.95	3670.31
2183	2423	1525.75
2195.58	1134.06	3598.08
995.99	1400.27	3794.02
2195.58	547.258	2454.96
2089.76	794.338	3765.72
1293.39	2756.75	1151.72
3615.17	876.778	3634.2
2651.92	3202.86	3967.13
1038.88	2660.24	663.2
912.913	2141.47	5568.8
1087.85	3488.83	2535.81
1718.54	1342.17	1072.43
3604.4	1516.46	828.49
3426.33	1182.6	3274.85
3439.47	1444.2	2572.25
2948.34	1787.76	2447.14
3538.76	2466.49	1926.72
5102.86	629.678	3002.6
2875.77	1090.45	2471.07
3067.57	794.338	1170.17
3061.37	1574.4	1995.37
2954.43	629.678	2299.21
2726.31	179.151	2500.78
2359.22	242.115	4300.99
1959.67	397.382	4528.05
1392.77	896.6	3359.92
3063.85	1245.55	2635.74
2005.58	721.704	3051.07
2126.81	2738.05	1055.23
2858.96	2800.61	3345.53
3354.55	1743.81	2945.21
1079.74	1070.91	767.65
1547.4	1056.18	6.83
2276.13	702.671	4838.2
3692.4	314.965	3020.42
2520.84	4380.67	2351.75
2094.89	6516.43	2772.25
3751.2	7447.58	281.17
2533.24	3919.84	4764.65
1418.82	4074.65	3975.26
5551.01	876.778	2986.49
5138.15	484.645	1977.54
2139.24	295.446	2730.5
2570.6	474.752	765.83
1595.38	198.752	1580.03
3333.81	121.161	2289.36
2150.65	411.727	608.1
1033.11	387.492	295.08
2075.44	1027.03	948.11
771.245	237.33	5.79
1316.87	295.446	1817.73
2639.24	659.249	2091.39
2114.43	8267.07	2009.45
874.719	2423	3108.15
1691.69	1211.39	13.34
1530.7	1574.4	1517.48
2230.38	7874.12	1353.13
4618.57	6705.86	1524.83
1144.76	7544.32	486.8
3073.78	3744.72	232.38
1985.56	5024.26	229.25
1581.09	1395.83	734.19
3240.01	2519.91	496.5
1773.79	1787.76	2189.49
2864.96	1182.6	2376.51
5795.79	2970.44	2162.69
657.509	707.721	1963.63
725.87	6589.56	610.03
826.995	2248.38	848.66
1042.5	561.814	3400.89
2461.55	547.258	3534.43
3082.49	431.249	4664.26
1947.79	659.249	2882.81
2320.18	470.102	1816.68
843.188	164.812	282.26
2422.78	411.727	2232.28
638.679	876.778	736.69
3114.93	2684.82	2085.6
2988.64	3725.83	619.25
2071.36	2446.46	1217.55
2019.66	794.338	3279.7
455.805	823.411	3023.71
1548.29	2389.18	2539.09
640.947	3260.98	2844.03
521.673	1283.6	1425.69
868.763	1987.03	2435.73
3213.27	1632.47	588.13
3648.94	3512.75	1255.55
2697.13	489.367	2381.62
2468.23	6754.62	2838.87
748.999	1090.45	1084.01
541.83	251.828	420.81
648.916	431.249	3501.28
1789.88	823.411	3344.59
1266.92	2155.79	4047.35
1668.72	411.727	214.24
1662.32	590.92	1360.01
3574.86	949.319	2868.89
2478.26	1283.6	761.09
2121.65	1404.72	1700.29
1029.51	2364.84	776.15
1778.52	1129.26	3049.2
3088.72	702.671	2194.13
1431.51	1569.69	1071.96
648.916	629.678	3308.94
2620.85	717.24	1931.88
2806.47	702.671	965.47
1018.04	586.306	1214.89
967.198	1477.82	1000.97
1195.36	862.755	1444.92
2023.69	954.453	4104.58
1116.13	7306.69	1370.64
1708.33	1574.4	1864.8
1277.32	4152.42	2847.94
1664.15	1245.55	2349.57
958.158	1167.93	1390.82
2005.58	314.965	5655.53
502.4	387.492	17.77
939.516	411.727	2795.55
1498.42	760.533	1056.17
2207.15	1404.72	4457.68
2397.47	7412.75	4457.68
993.869	4094.41	3786.83
1054.84	411.727	492.43
1987.56	4660.36	3960.56
2431.62	4888.69	3882.22
941.578	590.92	5302.43
2831.46	179.151	3016.2
1840.49	5083.41	2479.51
2178.81	1182.6	882.59
515.038	1070.91	2795.87
446.759	8590.08	1924.22
673.119	5547.83	1295.58
2217.7	2738.05	350.6
735.564	3614.93	629.73
1740.91	1646.91	614.87
460.123	2015.75	1542.5
1969.61	9133.86	2389.13
956.077	3435.68	1560.02
450.557	2423	2168.64
1018.75	3202.86	2916.9
1849.15	721.704	3765.87
2594.52	1172.81	1592.18
2544.53	10509	4068.04
1427.27	4501.07	3870.02
1266.92	5475.46	1948.15
1657.76	7685.4	1286.83
2645	5354.75	2182.55
3786.98	7219.57	3999.34
2087.71	1090.45	3900.77
1427.27	721.704	2868.11
1587.34	329.473	797.21
1508.85	1637.27	2313.91
1648.64	561.814	2908.46
812.236	1070.91	3269.53
1024.49	527.966	736.69
1245.47	387.492	4333.05
1969.61	547.258	1656.97
974.182	217.964	1600.36
1366.95	1283.6	3009.63
1607.94	707.721	3577.13
1025.92	436.2	1503.57
1737.17	629.678	3747.73
754.53	1613.31	4063.3
771.245	411.727	2198.97
1901.57	436.2	1055.39
670.214	1245.55	582.09
779.358	2931.7	1818.67
876.709	2790.55	2314.07
1303.08	4152.42	2816.35
870.746	3396.77	2105.46
1868.48	2233.75	2466.22
2112.37	1182.6	1450.71
1736.23	295.446	310.72
884.691	387.492	2292.49
1514.08	1884.53	5254.74
607.904	3265.05	1075.56
1006.63	1675.98	2251.36
566.095	969.199	4542.6
770	4481.95	3782.76
688.323	353.635	1291.73
395.273	436.2	592.36
618.449	3435.68	306.97
650.058	620.169	721.68
1391.09	193.756	3665.17
1655.93	411.727	1514.51
1451.08	1444.2	3116.91
1901.57	348.734	3615.44
1547.4	280.918	4063.93
1839.53	309.922	4696.16
1613.34	3881.24	6004.57
1018.04	11711.3	1994.43
1732.5	5024.26	1639.14
2118.55	7001.06	1487.61
936.77	10645.9	2489.84
1277.32	7098.88	3107.06
1291.78	5221.63	1521.55
2332.08	10257	3776.19
1839.53	3047.38	6476.2
2209.26	2723.15	2619
673.119	2621.15	1757.52
1345.49	620.169	1460.09
952.615	1095.17	2025.4
1172.23	1070.91	2248.08
2160.02	620.169	898.07
1093.78	1182.6	605.44
2796.98	1909.38	782.51
2087.71	470.102	1267.44
3229.81	314.965	2526.74
1788.93	527.966	1570.7
993.162	838.488	1353.29
1266.13	629.678	1769.56
1784.19	823.411	2224.78
984.704	193.756	3172.26
1498.42	353.635	1658.54
1528.07	547.258	2339.4
1012.33	2040.37	1307.16
452.939	823.411	833.33
2116.49	896.6	2888.91
1788.93	605.456	3365.7
2238.86	1724.99	1771.44
943.643	1574.4	3520.05
1369.44	193.756	1363.45
2127.85	314.965	2032.12
2089.76	164.812	838.49
2046.95	256.757	1002.69
2015.63	1134.06	340.75
2864.96	659.249	591.73
901.436	1095.17	1682.93
1892.78	721.704	2647.31
1073.12	1245.55	5911.68
1620.55	1245.55	2710.8
2195.58	2364.84	1880.9
450.557	1109.38	627.54
916.302	663.529	1939.54
1042.5	2233.75	2064.49
467.363	7523.69	1497.47
466.394	5354.75	1249.14
2480.49	1414.54	3204.79
1604.35	1285.3	1489.65
2517.47	314.965	3210.42
2120.61	1574.4	2129.39
2310.48	397.382	2638.39
1717.61	3149.27	2073.09
1255.78	140.453	1739.07
977.683	353.635	518.39
2040.87	2155.79	1094.64
1071.65	1404.72	400.48
1707.4	353.635	1811.32
1492.36	353.635	1571.43
726.473	1129.26	1683.87
2063.21	87.2946	605.02
1210.13	96.873	963.44
929.922	784.985	519.02
1015.18	217.964	615.19
1612.44	474.752	3172.11
1462.2	1361.4	2083.57
868.763	1787.76	2866.08
1488.89	1826.16	1797.4
1220.29	1283.6	425.19
736.78	1806.91	658.35
1559.77	1987.03	2607.9
2836.24	566.897	1874.96
1969.61	721.704	269.75
2137.16	3280.01	863.2
1905.48	155.19	1679.18
1498.42	2059.75	3227.94
1150.84	3027.73	2048.54
821.846	707.721	1260.71
852.979	470.102	4100.36
876.709	3338.82	1593.33
1062.13	4407.46	3036.53
732.528	1404.72	1557.36
860.195	1521.09	3100.64
1575.75	314.965	3724.75
1460.49	155.19	2252.92
1324.2	256.757	1195.82
1463.92	11516.6	627.07
1506.24	7024.96	297.59
1459.63	5737.12	3173.1
612.888	3338.82	280.7
1018.75	358.57	2071.37
646.064	387.492	1252.27
2130.95	2723.15	2631.51
2263.32	707.721	2144.87
1946.8	2054.36	1233.66
2399.67	4980.54	3631.39
3116.18	561.814	2435.1
2430.51	2097.68	1746.42
2436.04	561.814	2593.98
988.224	3163.97	1301.53
1947.79	4272.77	624.88
508.952	4598.9	935.6
1519.32	1283.6	1141.24
1685.25	1259.86	1290.58
1348.78	721.704	1806.78
1694.46	1482.39	2796.18
906.153	3295.01	3461.41
2185.09	1550.9	1696.9
1378.58	2888.09	2528.15
1787.04	1574.4	4469.26
2055.07	3885.68	3145.99
2835.04	2180.14	2579.91
2607.1	503.67	3022.61
3030.45	993.028	2934.88
2524.22	1167.93	2417.12
2114.43	489.367	4131.95
2066.26	838.488	3584.47
1633.21	1589.53	2649.65
2021.68	5165.1	2264.5
2373.39	1987.03	2920.65
850.363	2466.49	2376.46
2407.36	605.456	981.11
2063.21	527.966	590.32
1934.95	590.92	907.04
1595.38	629.678	675.55
3126.2	484.645	1755.8
3073.78	775.025	1483.55
1592.7	484.645	2872.96
1283.73	2248.38	2457.15
746.547	838.488	3225.43
2208.2	3163.97	1848.38
1746.52	862.755	2950.21
2093.86	605.456	1702.63
1095.26	1283.6	3426.06
1057.75	431.249	2950.05
1525.44	1690.61	2443.39
2786.32	2723.15	3857.82
1641.37	3105.4	906.36
1581.09	3614.93	547.16
1412.07	4311.71	2633.86
2055.07	1574.4	1800.21
1036.72	2810.68	2776.47
1740.91	2310.81	824.26
1917.24	605.456	1445.71
1796.52	295.446	2121.88
1059.21	348.734	2856.7
1568.64	2097.68	1240.43
1253.4	1342.17	2150.97
2201.89	5746.12	1783.48
1386.08	1768.71	1627.89
1172.23	2738.05	2669.3
1453.64	3227.13	3336.46
2307.25	3512.75	330.58
1494.09	6399.89	3402.97
2665.79	2698.39	2559.89
1730.63	4074.65	2173.17
2267.58	5373.91	3147.24
1062.86	5973.6	3054.98
3413.23	659.249	2719.4
2332.08	4094.41	1945.64
1724.11	3803.14	4926.97
1730.63	2190.15	4094.42
1810.8	1569.69	2741.29
1266.92	2180.14	3555.7
562.9	1710.22	2438.07
754.53	1259.86	4934.48
406.492	2364.84	1756.48
583.289	2097.68	3989.02
677.779	280.918	1808.19
736.78	5818.44	2899.07
1381.08	4699.4	2775.69
1127.39	484.645	767.81
1829.93	702.671	570.15
527.319	1124.47	3939.14
1407.86	314.965	1143.9
1901.57	702.671	4204.2
1682.49	3973.61	2057.61
845.142	717.24	5093.98
1290.17	2466.49	4890.54
1537.72	1404.72	2935.67
1173.76	1434.28	1536.56
2037.83	1957.47	1647.75
827.64	2446.46	2644.81
1064.32	838.488	2070.59
908.854	1134.06	3675.02
460.123	1259.86	3037.47
1405.34	484.645	703.07
981.19	993.028	1605.99
764.413	1056.18	2129.54
625.157	1589.53	1654.47
1556.23	794.338	1993.81
2662.32	3047.38	1761.43
1320.94	3576.44	2831.52
1824.18	2872.78	1934.85
900.091	1574.4	1501.22
476.615	484.645	975.48
1277.32	605.456	3005.88
1086.38	329.473	3021.52
2149.61	935.452	3376.02
547.584	1259.86	917.15
1939.88	1516.46	2379.12
2273.99	256.757	3278.6
1494.09	329.473	2551.92
1429.82	358.57	2331.58
1622.36	969.199	1202.54
2232.5	1903.53	1126.86
1106.5	1966.3	3928.78
2134.5	1186.7	6744.85
1829	1531.9	1598.07
1562.4	603.82	6754.62
866.51	2103.9	1430.68
1118.6	1331.2	5086.8
2056.5	497.15	422.897
1285.1	536.21	2060.83
1625.4	3178	2581.14
1811.8	1431.8	1687.68
3021	1151.1	2160.21
825.08	1145.3	3158.62
1401.8	1063.4	3281.38
2461.4	569.29	3038.2
1967.3	1234.7	3406.47
3008.4	559.71	2583.55
1760.1	494.88	1431.58
1972.9	2385.5	7298.56
2765	1376.5	4935.34
866.41	850.43	4493.1
1186.1	1686.3	1518.31
1447.9	2372.1	565.2
938.65	542.5	730.673
3335.5	1778	915.204
2560.7	3119.3	1685.72
3703	1859.5	1685.72
1962.8	360.7	1272.55
2473	3579.8	1196.54
2832	1113.6	1196.54
2768.3	2173.4	1354.39
2412.6	828.07	855.786
3471.7	2442.8	790.323
1447.9	914.43	730.03
1846.2	1640.5	5400.08
5064.5	1752.7	794.338
1345.3	570.94	1685.72
1660.9	451.7	2581.14
1854.6	601.76	1599.97
3181.2	590.32	1430.68
1803.1	1213.3	1052.32
1666.6	1078.5	5105.47
2343	1600.6	813.888
1160.5	1509.1	2861.32
1456.5	1451.6	971.421
2549.9	2090.6	2849.89
1227.5	942.47	905.878
2134.6	1553.7	1444.2
2599.5	1833.3	2808.16
1619.9	2450.5	915.204
1618	1024.4	514.937
2103.7	1504.9	618.986
854.45	2224.5	3542.4
1415.3	2540.6	2690.99
2945	2796	1963.79
1030.7	656.79	3409.25
1579.1	916.29	789.654
1778.1	348.34	6744.85
2479.6	1278.2	1513.68
2320.1	1970.6	1963.79
2053.5	1702.9	3928.78
1767.9	1349.2	1780.73
1329.7	592.89	2485.42
1321.3	3478	1010.33
1190.5	1769.9	1039.25
3157.1	683.48	1640.16
1182	1256.1	1011.09
1264.2	2379.5	944.929
877.33	1835.8	485.693
1824.4	803.96	1275.94
2046.3	464.89	1609.49
2350.4	510.24	916.643
3096.8	1215.7	6054.72
2159.4	2476	2160.21
2002.3	1845.9	4346.12
1174	2814.8	3206.9
3251.1	138.72	1523.87
2819.4	1928.1	1704.32
3436.1	354.21	566.331
3730	1670.9	1350.02
3113.3	1705.2	1032.37
3016.4	468.09	955.188
1030.2	2282.4	1028.55
2080.2	839.82	1693.54
1265.3	864.04	747.477
1128	1781.6	4451.77
1245.9	1760.5	4447.01
1245.4	1881.9	2938.14
1868.6	523.64	1547.16
3652.9	2040.9	743.582
2017.8	1200.4	478.905
1074.8	930.82	1080.27
879.6	743.98	2001.89
1815.3	985.03	2780.51
2647.3	1240.9	2246.13
1227.8	1747.2	1811.97
2277.4	902.69	1468.7
3061.6	358.33	1760.72
2163.4	1037.2	1925
2969.4	606.6	1083.4
917.94	2935	1472.34
1072.6	1208.6	1458.69
3495.1	1990.3	1574.4
899.18	2273.6	987.044
1637	2054	1347.4
1611.4	1548.1	3900.52
2171.3	1919.1	1712.18
1615.9	1175.6	641.064
2495.2	3227.9	1150.93
1237.3	2789.9	981.822
1199.4	1954.3	846.769
1060.3	1204.4	1083.4
1708.9	1415.6	1616.18
2022.5	2533.7	1420.81
2346.8	2550.8	1272.55
3373.8	601.86	2177.92
1210.7	1099	927.471
1324.3	424.6	356.322
797.67	462.01	804.42
2452.8	578.36	2475.94
910.93	3648.5	720.427
2142.8	1137.1	2415.98
2062.7	3772.9	1817.03
1320.5	2030.6	743.582
1064.5	1834.2	1448.72
1330.9	2641.6	987.044
1114	3545.9	1480.57
3063.1	2915.2	1710.22
1470.2	1137.6	2176.82
2595.5	642.46	1084.96
2705.5	725.84	656.201
2930	4335.8	1144.49
2928.1	2396.2	1468.7
1159.9	1716.6	491.473
980.7	2085.6	677.07
926.08	918.56	496.228
3498.1	1581.7	426.326
660.81	1523.2	1032.37
1219.4	1583.8	4466.05
2288.7	1635.6	990.034
3747.2	802	1132.46
1135.2	865.17	2060.83
2172.5	3913	1229.66
2172.9	2288.5	639.861
2783.3	1203.5	239.532
2128.4	2751	1150.13
1256.6	1437.9	1092.81
987.3	2029.2	1420.81
1030.5	1338.2	1238.01
2149.5	771.6	777.675
1647.9	818.18	2032.86
3862	2194.7	2523.49
1384.7	133.36	747.477
2311.5	4190.4	898.024
1037	1251	1693.54
1698.2	4352.8	759.222
1158.7	2854.2	440.181
1945.6	3067.6	840.554
1526.4	1084.6	715.967
2450	619.69	864.153
2719.3	1530.6	2391.5
3257.5	842.29	1943.82
1679.7	2080.6	920.245
1915.8	4603.4	789.654
2709.6	1042.3	815.245
1021.7	3643.5	2943.29
2618.5	728.1	1354.39
3709.9	424.08	747.477
2758.1	1328	1084.96
1073.2	339.68	2918.84
3540.7	438.72	3158.62
1478.5	635.87	1229.66
1812.4	2046.3	927.471
679.46	2104.8	600.203
2617.9	493.96	1693.54
785.92	2587.1	635.059
2009.9	472.01	2494.91
2515.5	2509.9	3714.23
2971.4	3596.4	2388.01
2610.9	2572.8	1523.87
1632	1524.8	743.582
2919.3	2097.1	2682.36
2535.2	1150.6	1393.16
1915.1	888.67	715.967
1066.3	574.75	2918.84
1485.5	1084.4	636.258
2523.6	2059.7	933.999
1968.9	2680.2	902.303
1604.5	842.29	1416.33
1400.8	2358.4	3645.01
3533.3	1119.7	4750.05
1705.2	599.59	785.651
1862.1	2902.3	1080.27
3239.6	2422.8	1480.57
3594.4	2572.4	589.765
1769.5	653.28	337.287
3277	1406.2	712.155
1259	2457.1	1965.89
835.59	347.31	1727.96
1251.2	992.65	2961.38
1688.9	1587.7	845.386
1783.3	1551.3	1187.51
2292.7	1643.9	1050.78
1547.3	6892.9	2020.02
1689.5	1135.4	804.42
901.76	815.7	242.855
923.3	2708.3	992.279
1816.1	1760	566.331
1716.5	2949.2	622.54
1725.3	1110.9	2139.26
3158.2	1501.6	759.222
4707.3	3714.7	767.104
1731.5	2900.2	337.287
1911.8	1470.2	677.07
2233.2	1218.6	1402.05
1372.4	1379.5	459.849
801.38	1246.4	2177.92
1943.2	1735.5	1382.53
3473.6	1051.5	1533.17
1883.7	3825.7	786.985
1508.2	2553.6	561.814
2470.3	3095.7	357.221
2343.2	1560.4	2537.84
1366.5	1501.2	864.153
3956.2	562.28	901.59
1538.4	3500.8	546.702
1527.9	927.52	1280.19
1245.7	2565	5417.56
2343	1414	3709.89
2817.3	300.72	496.228
1979	1445.9	794.338
1633.6	4484.1	1344.78
1356.8	982.45	636.258
2532.4	3840.4	304.92
1685.2	2425.8	824.093
1669.2	1101.3	2400.81
2825.9	407.7	933.999
2863.1	298.04	478.905
2776.6	1944.5	527.966
3009.8	2593.5	357.221
2268.5	203.02	242.855
933.71	1015.9	720.427
913.82	1194.2	2317.67
2087.6	294.95	1579.12
1000.8	3310.4	1294.69
1081.1	583.21	765.787
1248	187.77	1319.62
1378.8	263.11	467.014
2474.4	1059.7	357.221
2621.4	2802.7	1099.11
2047.5	2087.7	2702.1
2405	2009.1	2635.78
2775.2	908.97	1925
3120.7	2042.1	2814.47
995.95	204.67	2667.61
2283	753.97	561.814
1851.6	988.94	3811.94
1700.8	1429.1	2326.84
1418.2	1389.9	1182.6
1073.6	611.96	1644.98
923.19	437.69	1579.12
1344.2	470.36	519.804
1057.5	1352.6	1407.39
2079.6	2572.8	2079.22
1891.1	1647.3	2626.02
1672.1	1438.2	1995.52
1553.2	2104.3	1094.38
2992.1	835.49	3116.01
842.4	1032.1	1407.39
2072.8	457.17	1794.81
2652.8	638.96	831.618
1957.3	1319	2177.92
3029.5	673.59	936.18
1576.7	691.31	813.888
1047.6	1229.5	584.005
2107.6	902.89	955.188
1428.4	5453.3	789.654
1668.1	2403.9	992.279
982.45	1537.4	1925
2658.3	1707.9	1125.27
1280.9	1429.8	491.473
2210.1	751.29	338.598
2639.9	1202.7	1513.68
2813.9	1681.1	2581.14
3281.6	1400.7	675.216
836.42	1888.8	785.651
1011.2	3550.2	1150.93
2229	1126.4	2079.22
1249	1502.9	561.814
964	2127.3	2290.29
1817.1	651.64	1347.4
2972.6	1930.8	5969.93
2787.2	3398.7	2552.23
1500.5	2469.7	2397.32
1690.7	1994.4	2153.58
2160.3	2929	2197.94
1452.5	2360.4	2391.5
1231.6	1380.2	730.03
1790.1	896.09	804.42
2064.1	848.06	2028.58
1717.9	5412.4	1599.97
2270.3	3311.9	846.769
771.18	1109.1	420.456
1169.6	920.31	1083.4
2412.6	919.69	677.07
4774.9	1446.2	695.756
2643.2	688.43	1897.97
2586.3	688.84	2657.79
2003.7	1175.3	1080.27
1248.3	479.73	1897.97
2775.9	1818.5	4023.22
2233.1	1798.9	2197.94
1810.4	350.6	2359.06
1458.2	971.73	622.54
2021.3	1335.4	971.421
1284	2335.3	575.419
950.3	2400.6	467.014
2329.1	2289	609.558
2962.9	947.21	1565.92
3403.8	1214.1	1019.42
3286.2	607.63	2065.15
1347.2	3613.9	1587.63
1112.6	865.69	1811.97
1967.9	798.08	1388.73
1749.4	252.08	3476.21
2432.8	875.68	1984.91
3350.5	5854.1	2104.22
1231.3	1516.9	3013.35
3207.5	2042.2	1925
2450.1	1187.7	3633.53
2754	2373.1	888.786
1168.1	743.56	2581.14
1590.4	825.7	1084.96
1837.1	330.3	314.121
1189.4	1328.3	1741.82
2271.8	1597.8	440.181
2954.9	1102.7	1416.33
1115.6	891.45	845.386
2136.9	1429.7	2635.78
1728.3	1570.5	901.59
1119.2	2766.5	1385.19
923.91	1425.1	1609.49
1063.8	816.32	1294.69
1234	827.14	1827.18
2004.8	1148.7	609.558
2462.6	872.8	1019.42
2924.1	2646.3	2291.42
2732.2	2328.8	2065.15
1336.4	3065.2	4321.08
1816	605.98	2079.22
573.11	951.53	1889.7
771.29	2801.3	1466.88
2103.6	796.54	2289.15
1244	1771.9	5273.3
867.85	3509.8	1640.16
2706.3	1531.9	786.985
1491.9	3186.9	561.814
2611	505.29	3466.4
2328.6	2997.9	2177.92
1184.2	826.32	2393.83
2775.5	1980.4	1458.69
2544	871.66	2246.13
1508.2	4293.2	1654.63
2785.8	2180.4	2291.42
1846.8	1360.1	2428.85
1250.9	544.25	3548.06
1924.7	1534.1	1365.79
2716.2	1528.1	1497.08
1981.6	1240.1	1579.12
3198.4	3033	4074.65
1387.8	1530.2	2388.01
860.02	1393.7	777.675
2315.3	1116.4	893.044
2502.5	971.84	1565.92
1305.5	723.78	1281.04
1629.9	887.84	1294.69
1331.4	2611.1	2702.1
2795.9	1871.9	1704.32
1712.2	1480.8	2458.23
1271.3	1934.9	1238.01
3418	839.72	756.604
4624.7	2894.8	958.865
2346.3	4160.7	759.222
3753.2	444.08	2327.99
1238.8	721.72	2545.03
2819.4	798.29	1206.43
1064.4	551.98	2107.5
2259.8	1715.3	2078.13
2446.3	313.09	239.532
836.52	3081.8	1491.56
1937.1	798.39	1648.84
2122	335.35	1775.72
725.63	2808.5	1760.72
3277.5	2076.4	3110.7
2764.5	2202.9	3125.3
1652.4	1547.3	5494.83
1634.9	1657.1	2023.23
1642.8	1611.1	659.86
3753.9	1397.8	683.27
801.79	1408.6	1609.49
2888.9	3659.3	440.181
2702.7	3558.3	1178.52
4469.5	1726.9	1587.63
3475.2	837.45	943.468
1426.7	927.93	491.473
1211.1	1027.3	893.044
2006	3192.7	379.577
2413.7	755.42	505.807
1231.2	3245.1	272.221
3000	3097.7	396.908
1138.6	1899.3	845.386
1350.2	646.38	1402.05
2589.7	435.11	1229.66
2663.4	1538	677.07
1617.4	2553.9	1214.7
807.05	1445.9	404.045
1527.2	2549.6	2117.33
1829.1	7061.5	1741.82
2049.7	2794.7	2079.22
1163.3	2166.8	1480.57
3202.8	2636.3	1760.72
1434.2	1254.7	2694.69
2518.2	2026	2758
2399	435.32	683.27
1706.1	4882	459.849
1691.8	2447.1	453.245
3440.8	582.59	1030.08
1403	1649.3	1851.65
1305.7	2401.1	2201.29
2736.9	2319.9	1428.88
1229.2	1202.7	720.427
3172	1260.8	1336.95
1612.3	1686.2	2326.84
1936.4	1514.5	1870.11
2167.7	2343.2	1851.65
1124.5	2978	3963.13
2535.1	1608.1	1962.73
1038.9	1514.1	2475.94
1636.7	880.01	1210.56
1798.2	1078.9	2300.54
3529.6	842.09	1480.57
2155.8	925.77	1693.54
523.74	1250.4	1662.38
1684.9	1950.2	3928.78
798.8	4177.5	1424.39
2072.6	1307.6	2005.09
1210.1	145.62	3701.2
2493.9	1268.1	2545.03
2190	5717.1	1256.48
2778	1521.5	3430.1
2188.5	367.09	3116.01
2700.2	2624.5	589.765
1153.4	2088.3	370.37
3215.2	4322.5	1723.02
2540	2606.5	1382.53
1251.4	1761.1	2406.64
2503	3771	2038.22
2967.3	1288.2	1542.49
699.15	633.19	2355.6
3153.9	3183.6	2020.02
892.89	882.59	1620
2041	1595.1	1965.89
2215.4	1385.4	2598.07
1808.9	635.77	1132.46
1289	858.47	2690.99
3116.3	1753.1	744.879
1142.3	1387.5	684.514
2560.9	4377.6	3141.27
2284	3056.8	1416.33
1951.6	2343.2	1505.37
2435.7	2455.6	2848.62
1301.4	1315.1	2270.99
985.54	3656.5	1182.6
2558.5	1372.8	2929.12
2506.8	769.84	618.986
2203.1	1228.2	262.888
1987	354.42	478.905
1389.7	2323.3	3392.61
2716.3	1956	1710.22
4954.2	2710.1	2785.53
3627.5	779.74	734.534
1783.6	2217.9	505.807
1814.2	2531.9	677.07
3317	6672	3299.1
1524.6	2095.5	1599.97
2713.1	1897.9	927.471
1949.8	1731.3	2494.91
2316.7	1831.6	981.822
1325.9	558.78	2265.32
3222.3	1068.3	291.78
1268.2	4114.9	509.02
1156	2479.4	1139.67
2808.6	2882.5	1304.12
2075	763.45	656.201
1961.7	1511.6	3521.2
1768.1	885.17	2331.43
1538.3	1761.3	1831.25
3473.7	3515.6	420.456
1413.9	1322.3	622.54
1425.2	174.99	450.718
849.92	1664.7	365.73

## Sheet: Figure 2B
WT (%)	Sgcg (%)	SgcgTG (%)
2	72.3	2.84
1.99	79.5	3.9
1.6	75.66	3.3
1.28		5.83
All male mice were used

## Sheet: Figure 2D
WT (%)	Scga (%)	SgcaTG (%)
2	83.6	77.1
1.99	75.98	60.3
1.6	81.82	72.1
1.28	79.72
	75.23
All male mice were used

## Sheet: Figure 2F
WT (%)	Sgcb (%)	SgcbTG (%)
2	83.19	51.2
1.99	85.63	68.9
1.6	86.89	70.8
1.28
All male mice were used

## Sheet: Figure 2H
WT	Sgcg	SgcgTG
268.966	438.734	430.736
318.802	610.626	311.926
327.878	519.634	418.698
367.111	432.434	355.294
	527.436	396.353
All male mice were used

[truncated: 51 more sheets: Figure 2J, Figure 2L, Figure 3B, Figure 3D, Figure 4A, Figure 4C, Figure 4E, Figure 4G, Figure 4H, Figure 5B, Figure 5C, Figure 5D, Figure 5E, Figure 5F, Figure 6A, Figure 6B, Figure 6C, Figure 6D, Figure 7B, Figure 7D …]
